# Supplementary material for: T-cell CX3CR1 expression as a dynamic blood-based biomarker of response to immune checkpoint inhibitors
Source: Nat Commun. 2021 Mar 3;12:1402. doi: 10.1038/s41467-021-21619-0 (PMC7930182; doi:10.1038/s41467-021-21619-0)
Supplement: Supplementary file 3 — Supplementary Data 1 [file 41467_2021_21619_MOESM3_ESM.xlsx]

## Sheet: CombinedRearrangements_for all 
Amino Acid	#1_sp_CD27lo CX3CR1-	#2_sp_CD27lo CX3CR1-	#3_sp_CD27lo CX3CR1-	#1_sp_CD27hi CX3CR1-	#2_sp_CD27hi CX3CR1-	#3_sp_CD27hi CX3CR1-	#1_sp_CX3CR1hi	#2_sp_CX3CR1hi	#3_sp_CX3CR1hi	#1_CD8_TILs	#2_CD8_TILs	#3_CD8_TILs
CASSQWGAGNTLYF	0	0.00429043	0	0	0.00189348	0	0	0.175942	0	0	0.0144495	0
CASSPGRGYEQYF	0	0	0	0	0.00026468	0	0	0.0292387	0	0	0	0
CTCSPGTASGNTLYF	0	0.00016502	0	0	0.00024432	0	0	0.0289446	0	0	0.00145302	0
CASSLVGNQDTQYF	0.00146915	0.00451045	0.0113773	0.00059319	0.00067188	0.00027943	0.0248315	0.0238263	0.0227081	0.0268115	0.0967872	0.0351773
CASSGRDRKNERLFF	0	0.00071507	0	0	8.144e-05	0	0	0.0187277	0	0	0	0
CASGDSNERLFF	0	0.00033003	9.25e-05	0	0.0003054	0	0	0.0138055	0	0.00016969	0.00750727	0
CTCSARNSDYTF	0	0.00044004	0	0	0.00012216	0	0	0.0125897	0	0	0	0
CASSRQNTLYF	0.00016324	0.00115512	9.25e-05	1.854e-05	0.00014252	0	0.00177496	0.0122956	8.8e-06	0.00424232	0.0108976	0
CASSIGRGYNSPLYF	0	0.00011001	0	0	0.0002036	0	0	0.0119622	0	0	0.00016145	0
CASSLGRRNTLYF	0	0.00049505	4.625e-05	0	0.00014252	0	0	0.010766	0.0009414	0	0.00016145	0.00042957
CASSDNNSPLYF	0	5.501e-05	0	0	0.00012216	2.794e-05	0	0.0100992	0	0	0.00637714	0
CASSWDRAGNTLYF	0	0.0009901	0	0	0.00018324	0	0	0.00988352	0	0	0.00274459	0
CASSLRDWGGDTQYF	0	5.501e-05	0	0	2.036e-05	5.589e-05	0	0.00900106	0	0	0.00032289	0
CASSLRDWGVAEQFF	0	0.00027503	0	0	2.036e-05	0	5.379e-05	0.00856964	6.159e-05	0.00016969	0	0.00042957
CASSLGRRSGNTLYF	0.00027206	0.00049505	0.00073999	0.00012976	0.00026468	0.00015369	0.0033527	0.00853042	0.00806792	0.00016969	0.0024217	0.00114553
CASSLGLGGLEQYF	0	0.00027503	0.00032374	5.561e-05	0.00016288	4.191e-05	0.00062751	0.00843236	0.00065106	0.00831495	0.0178399	0.00391389
CASSLIGNQDTQYF	0	0.00066007	0	0	6.108e-05	0	0	0.00754991	0	0	0.00121085	0
CAVWGSQNTLYF	0	0.00011001	0	0	2.036e-05	0	0	0.00721654	0	0	0	0
CASSANYEQYF	0	0.00033003	0	1.854e-05	0.00024432	0	0	0.00702043	0	0	0.0173555	0
CASSLELGGREQYF	0	0.00011001	0	3.707e-05	0	2.794e-05	0.00227697	0.00635369	4.399e-05	0.00152724	0.0276881	0
CASSTRDWGVGEQYF	0	0.00027503	0	0	0	0	0	0.00609876	0	0	0.0206652	0
CASSSTGGAYEQYF	0	0	0	7.415e-05	8.144e-05	4.191e-05	0	0.00576538	0	0	0.00072651	0
CASSSGAYNNQAPLF	0	0.00033003	0	0	8.144e-05	0	0	0.00564772	0	0	0	0
CASGGYEQYF	0.00027206	0.00071507	0.00046249	0.00025952	0.00052936	0.00026546	0.00216939	0.00527513	0.00157487	0.00271509	0.0100904	0.016992
CASRDSYEQYF	0	0.00011001	0	0.00016683	0.00014252	0.00026546	0	0.00517708	0	0	0.0010494	0
CASSSGTYEQYF	0	0.00236524	0	0	4.072e-05	0	0	0.00515747	0	0	0.035599	0
CAWRRTGSAETLYF	0	0.00011001	0	0	6.108e-05	0	0	0.00505942	0	0	0.00032289	0
CASSDGAYEQYF	0	0	0	0	0.00018324	0	0	0.00496137	0	0	0	0
CASSLRRNEQYF	0	0	0	0	0.00018324	0	0	0.00486332	1.76e-05	0	0.0024217	0
CASSGEYEQYF	0	0.00044004	0	0	6.108e-05	0	0	0.00466722	0	0	0.00153374	0
CASSESANYAEQFF	0	0.00077008	0	0	0.00012216	0	0	0.00456916	0	0	0.00306748	0
CASSLAGGHEQYF	0	0.00088009	0	0	6.108e-05	0	0	0.00452994	0	0	0.00169519	0
CASSPNSGNTLYF	0	5.501e-05	0	0	6.108e-05	1.397e-05	5.379e-05	0.00449072	0	0	0.0178399	0
CASSWGDANTGQLYF	0	0	0	0	4.072e-05	0	0	0.00437306	0	0	0.00096868	0
CASSLYGGRDSDYTF	0	0.00011001	0	0	6.108e-05	0	0	0.00437306	0	0	0	0
CASSLLGNQDTQYF	5.441e-05	0	0.00097123	1.854e-05	6.108e-05	1.397e-05	0	0.00411813	0.0100211	0	0.00419761	0.00539354
CASSPGGGSAETLYF	0	0	0	3.707e-05	0	1.397e-05	0	0.00400047	0	0	0.00056506	0
CASSRDLGNTGQLYF	0.00059854	0.00066007	0	7.415e-05	0.0001018	1.397e-05	0.00469736	0.00388281	0.00025515	0.0724589	0.0263158	0.00014319
CASSLGQPEVFF	0	5.501e-05	0	1.854e-05	4.072e-05	0	0	0.00388281	0	0	0	0
CASRRTTNSDYTF	0	0.00038504	0.00041624	0.00011122	0.0001018	1.397e-05	0.0001255	0.00364749	0.00125814	0	0.0412496	0.0186149
CASTPDSAETLYF	0	0	0	0	0	0	0	0.00352983	0	0	0	0
CTCSPTGRNTEVFF	0	0.00038504	0	0	4.072e-05	0	0	0.00349061	0	0	0.00823377	0
CASSLGRRAAETLYF	0	0.00027503	0	0	8.144e-05	0	0	0.00337295	0	0	0.00129157	0
CASSLYGETLYF	0	0	0	0	8.144e-05	0	0	0.0032749	0	0	0	0
CASSSVGGRREQYF	0	0	0	0	0	0	0	0.00325528	0	0	0.0103326	0
CASSLGQASSAETLYF	0	0	0	0	4.072e-05	0	0	0.00325528	0	0	0	0
CASSRRQGETLYF	0	0.00033003	0	0	2.036e-05	0	0	0.00325528	0	0	0	0
CASSPDNSGNTLYF	0	0.00038504	0.00036999	0.00025952	0.00028504	0.00013972	0	0.00321606	0	0	0	0
CTCSADWGNQDTQYF	0	5.501e-05	0.00023125	0	2.036e-05	0	0	0.00315723	0.00029034	0	0.00330965	0.00066823
CASSSGLGEYEQYF	5.441e-05	0	0	0	0	0	0	0.00307879	0	0	0.00653859	0
CASHLSTSAETLYF	0	0	0	0	6.108e-05	0	0	0.00301996	0	0	0.0243784	0
CASGAHRFSNERLFF	0	5.501e-05	0	0	4.072e-05	0	0	0.00284347	0	0	0.00016145	0
CGARDGGLGAYEQYF	0	0	0	0	0	0	0	0.00282386	0	0	0.0079916	0
CASSKTGGYEQYF	0	0	0	5.561e-05	0.00012216	0	0	0.00282386	0	0	0.0221182	0
CGARDRTGHTGQLYF	0	0.00022002	0	0	2.036e-05	0	0	0.00276503	0	0	0	0
CASTPDRENYEQYF	0	0	0	0	4.072e-05	0	0	0.00268659	0	0	0	0
CAWSSGNTLYF	0.00010883	0	0	0	0	0	0.00120123	0.00266698	0	0	8.072e-05	0
CASSLSGLGGRSAETLYF	0	5.501e-05	0	0	0	0	0	0.00264737	0	0	0	0
CSSSGTGGYEQYF	0	0	0	0	0	2.794e-05	0	0.00264737	0	0	0	0
CASSQEQESSYEQYF	0	0	0	0	0	0	0	0.00262776	0	0	0.00016145	0
CAYRHAETLYF	0	5.501e-05	0	0	4.072e-05	0	0	0.00260815	0	0	0.0217953	0
CTCSADPPLVSYEQYF	0	0	0	0	0	0	0	0.00258854	0	0	0.00177591	0
CTCSAPGDTQYF	0	5.501e-05	0	0	0	0	0	0.00252971	0	0	0	0
CASSPGPNNQAPLF	0	0	0	1.854e-05	0	0	0	0.00249049	0	0	0	0
CASSWDWGYEQYF	0	0.00011001	4.625e-05	0.0001483	0.00022396	4.191e-05	0	0.002314	7.039e-05	0	0	9.546e-05
CASMVGASAETLYF	0	5.501e-05	0	0	6.108e-05	0	0	0.00229439	0	0	0.00145302	0
CASRAGGNYAEQFF	0	0	0	0	0	0	0	0.00227478	0	0	0	0
CASSPGQIYAEQFF	5.441e-05	0.00038504	0	7.415e-05	8.144e-05	1.397e-05	0.00034065	0.00219634	0.0005015	0.00050908	0.00823377	4.773e-05
CASSLAGQNQDTQYF	0	0	0	0	4.072e-05	0	0	0.00219634	0	0	0.00048434	0
CAWSPDNQAPLF	0	5.501e-05	0	0	8.144e-05	2.794e-05	0	0.00213751	7.039e-05	0	0	0
CARDNQDTQYF	0	5.501e-05	0	0	0	0	0	0.00207868	0	0	0	0
CAWSLEGFEQYF	0	0	0	0	0	0	0	0.00196102	0	0	0	0
CASGEGLGGLYAEQFF	0	5.501e-05	0	0	6.108e-05	0	0	0.00188257	0	0	0	0
CASSLGLGGFSYEQYF	0	0	0	0	0	0	0	0.00186296	0	0	0.00032289	0
CASGDAISNERLFF	0.00016324	0	9.25e-05	9.269e-05	0.0001018	2.794e-05	0.00087851	0.00182374	0.00012317	0	0	0
CASSSGRRSGNTLYF	0	0	4.625e-05	0	2.036e-05	2.794e-05	0	0.00182374	0.00025515	0	0.00096868	4.773e-05
CTCSAGQGAHTEVFF	0	5.501e-05	0	0	0	0	0	0.00176491	0	0	0	0
CASSRGGWEGTQYF	0	0.00011001	0	0	6.108e-05	0	0	0.0017453	0	0	0.00016145	0
CASSSGLGGPETLYF	0	5.501e-05	0	0	0	0	0	0.0017453	0	0	0	0
CASSLGDSAETLYF	5.441e-05	5.501e-05	4.625e-05	0	0	1.397e-05	0	0.00172569	0	0	0.00290604	0
CASSLKTGGEQYF	0	0.00022002	0	0	0	0	0	0.00172569	0	0	0.00209881	0
CASGDAPGANERLFF	0	0	0	0	6.108e-05	0	0	0.00168647	0	0	0.00024217	0
CAWSTGVANQAPLF	0	0	0	0	4.072e-05	0	0	0.00164725	0	0	8.072e-05	0
CGARDSANTGQLYF	0	0	0	0	0	0	0	0.00162764	0	0	0.00040362	0
CASSLDNYAEQFF	0.00016324	5.501e-05	0.000185	0.00011122	0.00016288	9.78e-05	1.793e-05	0.00160803	0.00029914	0	0.00758799	0.00019092
CASSLGRRNQAPLF	0	0	0	0	4.072e-05	0	0	0.00160803	0.00021116	0	0	0
CASRGGHNERLFF	0	5.501e-05	0	0	6.108e-05	0	0	0.00152959	0	0	0	0
CASSPGQNYAEQFF	0.00016324	0.00060506	0.00087873	5.561e-05	0.00038684	0.00026546	0.00066337	0.00147076	0.00881577	0.00067877	0.00201808	0.0197604
CASSRDTVSNERLFF	0	0	0	1.854e-05	2.036e-05	0	0	0.00147076	0	0	0	0
CASSDWGSSYEQYF	0.00038089	0.00016502	0.00013875	7.415e-05	8.144e-05	0.00013972	0	0.00145115	2.639e-05	0	0.00032289	0
CASSVTGGHNQAPLF	0	0	0	0	0	0	0	0.00145115	0	0	0	0
CASSLTGTGNTLYF	0	0	0	0.00011122	0	9.78e-05	0	0.00143154	0	0	0	0
CASSSRLGGLAEQFF	0.00027206	0.00027503	0	5.561e-05	0	0	0.0008068	0.0013531	0	0	0.00443978	0
CASSTGTGEVFF	0	5.501e-05	0	0	4.072e-05	0	0	0.00129427	0	0	0	0
CASSPGQGNTGQLYF	0	5.501e-05	0.00013875	0	4.072e-05	0	0	0.00127466	1.76e-05	0	0	0
CASSLGISGNTLYF	0	0	0	5.561e-05	4.072e-05	1.397e-05	0	0.00127466	0	0	0	0
CASSAGTTNTEVFF	0.00010883	0.00011001	0	3.707e-05	8.144e-05	0	0	0.00125505	0.00020236	0	0.00048434	9.546e-05
CGAFQGDNQAPLF	0	0.00027503	0	0	0	0	0	0.00123544	0	0	0	0
CASSPGRRSQNTLYF	0	0.00022002	0.0002775	1.854e-05	0	0.00013972	0.0001255	0.00119622	0.00754003	0	0.00024217	0.00281609
CASSMAGISNERLFF	0	0	0	0	0	0	0.00010757	0.00119622	0	0	0	0
CASSFGRRSGNTLYF	0	0.00033003	0	0	2.036e-05	0	1.793e-05	0.00117661	0.00032553	0	0.00363255	0
CASSRDSLGVSYEQYF	0	5.501e-05	0	0	0	0	0	0.00117661	0	0	0.00032289	0
CASSLEDRGLSNERLFF	0	0	0	0	0	0	0	0.00117661	0	0	0.00056506	0
CTCTHWGVYAEQFF	0	5.501e-05	0	0	4.072e-05	0	0	0.001157	0	0	0	0
CASSITGISNERLFF	0	0	9.25e-05	1.854e-05	0	1.397e-05	0.00034065	0.00113739	0	0.00033939	0.00024217	4.773e-05
CASSDNIYEQYF	0.00010883	0.00011001	0.00013875	3.707e-05	2.036e-05	0	0.00302998	0.00111778	0	0	0.00016145	0
CASSMGQGYEQYF	0	0	0	0	6.108e-05	4.191e-05	0	0.00111778	8.8e-06	0	0.0010494	0
CASSQDLGTPYEQYF	0	0	0	0	0	0	0	0.00111778	0	0	0	0
CASSSWGGYAEQFF	0	0.00011001	0	0	8.144e-05	0	0	0.00109817	8.8e-06	0	0.00815305	0
CASSLGGANSDYTF	0.00103384	0	4.625e-05	0.00027806	2.036e-05	0	0.0264989	0.00107856	0.00024635	0.0023757	0.021876	0.0081619
CASSRGRRNTLYF	0	0	0	0	2.036e-05	0	0	0.00103934	0	0	0	0
CASSLGGREQYF	0.00054413	0.00011001	0.00046249	0.00033367	0.00018324	0.00022354	0.00062751	0.00101973	0.00204997	0	0.00016145	0.00124099
CASSFRGWEQYF	0	0	0	3.707e-05	0	0	0	0.00101973	0	0	0	0
CASGDADWSYEQYF	0	0.00011001	0	0	0.00012216	0	0	0.00101973	0	0	0	0
CTCSVGQGANTEVFF	0	5.501e-05	0	0	2.036e-05	0	0	0.00101973	0	0	0	0
CTCSVSYEQYF	0	0.00033003	0	0	0.0001018	0	0	0.00100012	0	0	0.00314821	0
CASSRTGGHEQYF	0	0	0	0	0	0	0	0.00100012	0	0	0.00016145	0
CTCSADLAGGFEQYF	0	0.00022002	0	0	2.036e-05	0	0	0.00100012	0	0	0	0
CASKISAETLYF	0	5.501e-05	0	0	2.036e-05	0	0	0.00100012	0	0	0	0
CASSDRTGVDTQYF	0	0	0	0	0	0	0	0.00098051	0	0	0.00185664	0
CASSLKHYEQYF	0	0	0	0	4.072e-05	0	0	0.00098051	0	0	0.00056506	0
CASSYNRGYTEVFF	0	0	0	0	0	0	0	0.00098051	0	0	0	0
CASSQVQNYEQYF	0	0	0	0	0	0	0	0.0009609	0	0	0.00145302	0
CASSSGTFNERLFF	0	0	0	0	0	0	0	0.0009609	0	0	0.00088796	0
CASSQDHDWGGARDTQYF	0	0	0	0	2.036e-05	0	0	0.0009609	0	0	0.00032289	0
CASVSGGRLDTQYF	0	5.501e-05	0	0	0	0	0	0.0009609	0	0	0	0
CASSPGRRNTLYF	0	0	0	0	0	0	0	0.0009609	0	0	0	0
CTCSAGRASGNTLYF	0	0	0	0	0	0	0	0.0009609	0	0	0.00016145	0
CASSGQGAGTEVFF	0	0	0	0	0	0	0	0.0009609	0	0	0	0
CASSADSFQFPIPISNERLFF	0	0	0	0	0	0	0	0.0009609	0	0	0	0
CASSLNRRSGNTLYF	0	0.00011001	0	0	0	0	0.0001255	0.00094129	0	0	0	0
CASSIRDWGIEQYF	0	0.00011001	0	0	0	0	0	0.00092168	0	0	0.00387472	0
CTCSADDRGAETLYF	0	0	0	0	2.036e-05	0	0	0.00092168	0	0	0.00040362	0
CASSLGGANSDYTF	0.00010883	0.00011001	0.000185	3.707e-05	0.00016288	2.794e-05	0.00369334	0.00090207	0.00021116	0.00033939	0.00016145	0
CASSSRDWGVREQYF	0	0	0	0	0	0	0.00218732	0.00090207	0	0.0023757	0.00177591	0
CASSWDNYEQYF	0	0.00016502	0.00013875	5.561e-05	2.036e-05	0.00015369	0	0.00090207	0.00237551	0	0	0.00052503
CGARGDSSGNTLYF	0	0	0	1.854e-05	0	0	0	0.00088246	0	0	0.00016145	0
CASSLRDNTEVFF	0	0	0	0	2.036e-05	0	0	0.00088246	0	0	0	0
CASSLARRSGNTLYF	0.00021765	0.00011001	0.00032374	0.0001483	2.036e-05	0.00023752	0.00541452	0.00086285	0.0112353	0.00016969	0.00153374	0.00152737
CASSPGSSGNTLYF	0	0	0.00055499	1.854e-05	0	8.383e-05	0	0.00086285	0	0	0.00113013	0
CASSLRQNTGQLYF	0	0.00011001	0	0	8.144e-05	4.191e-05	0	0.00086285	0	0	0.00121085	0
CASSTWGQNTLYF	0	0	0	0	0	0	0	0.00086285	0	0	0.00016145	0
CASSLGFAETLYF	0	0	0	0	0	0	0	0.00086285	0	0	0	0
CASSLSGGYAEQFF	0	0	0	1.854e-05	2.036e-05	4.191e-05	1.793e-05	0.00084324	0	0	0.00080723	0
CASSGTYAEQFF	0	0.00011001	0	0	2.036e-05	0	0	0.00084324	0	0	0.00217953	0
CAGNSGNTLYF	0	0	0	0	0	0	0	0.00084324	0	0	0.0010494	0
CASSQVQNTEVFF	0	0	0	0	0	0	0	0.00084324	0	0	0	0
CASTGQDGERLFF	0	0	0	0	2.036e-05	0	0	0.00084324	0	0	0	0
CASSDAAGTQYF	0	0	0	0	0	0	0	0.00082363	0	0	8.072e-05	0
CASSDAGQFSGNTLYF	0	5.501e-05	0	0	0	0	0.0001255	0.00080402	0.00029034	0.00186662	0	0.0006205
CASSLEGGRKEQYF	0	0	0	0	2.036e-05	0	0	0.00080402	0	0	0.00169519	0
CASSTGGAETLYF	0	0	0	0	2.036e-05	1.397e-05	0	0.00080402	0	0	8.072e-05	0.00028638
CASSSGNTEVFF	0	0	4.625e-05	9.269e-05	4.072e-05	6.986e-05	0	0.00078441	0	0	0	0
CASSRHWGGYEQYF	0	0.00033003	0	0	0.0001018	0	0	0.0007648	0	0	0	0
CASSLLRRAGNTLYF	0	0.00027503	0	0	4.072e-05	0	0	0.0007648	0	0	8.072e-05	0
CASSLDRGEQYF	0	0	0	7.415e-05	0.0001018	2.794e-05	0.00057372	0.00072558	0.00124934	0	0.00234098	9.546e-05
CASGDGGDQDTQYF	0	0	0	1.854e-05	0	1.397e-05	0	0.00072558	2.639e-05	0	0.00419761	0
CTCSADGGSAEQFF	0	0.00027503	0	0	8.144e-05	0	0	0.00072558	0	0	0	0
CASSVDSYEQYF	0.00010883	0	0	0	0	2.794e-05	0	0.00072558	0	0	0.00016145	0
CASGDDRGAETLYF	0	0	0	0	0	0	0	0.00072558	1.76e-05	0	0	0
CASSLQPNSDYTF	0	0	0	0	0	0	0	0.00072558	0	0	0	0
CASSPRGRTEVFF	0	0.00016502	0.00134123	0	2.036e-05	1.397e-05	0.00030479	0.00070597	0.0038536	0.00203631	0.00468195	0.0101666
CASSLRGEQYF	0.00016324	0.00033003	0	0.00011122	0.00022396	5.589e-05	3.586e-05	0.00070597	0.00019356	0	0.00169519	0.00057277
CASSMGQIYAEQFF	0	0.00022002	0	0	0	0	0	0.00070597	0	0	0.00121085	9.546e-05
CASSLSGRNNQAPLF	0	0.00038504	0	0	4.072e-05	0	0	0.00070597	0	0	0.00379399	0
CASSSGTGVYEQYF	0.00021765	0.00011001	4.625e-05	9.269e-05	8.144e-05	0.00012574	0	0.00070597	8.8e-06	0	0	0
CASSSGTGGGEQYF	0.00010883	0	0	0	0	1.397e-05	0	0.00070597	0	0	0	0
CASSSGLYEQYF	0	0.00011001	0.000185	5.561e-05	0	8.383e-05	0	0.00070597	0	0	0	0
CGARDGNSDYTF	0	0	4.625e-05	0	0	4.191e-05	0	0.00070597	0	0	8.072e-05	0
CASSPPGTGTNERLFF	0	0.00022002	0	0	2.036e-05	0	0	0.00070597	0	0	0	0
CTCSADRGQNTLYF	0	5.501e-05	4.625e-05	1.854e-05	4.072e-05	1.397e-05	3.586e-05	0.00068636	8.8e-06	0	0	0
CASSAGRRSGNTLYF	0	0	4.625e-05	1.854e-05	0	2.794e-05	0	0.00068636	0.00248988	0	0	9.546e-05
CASSRQGNNQAPLF	0	0	0	1.854e-05	2.036e-05	0	0	0.00068636	8.8e-06	0	0	0
CASSMGLRNQAPLF	0	0	0	0	0	0	0	0.00068636	0	0	0	0
CASSRTGRSGNTLYF	0	0	0	0	2.036e-05	0	0	0.00068636	0	0	0	0
CASSLDSSYEQYF	0	0	9.25e-05	7.415e-05	0.00016288	0.00015369	0.00055579	0.00066675	8.8e-06	0	0	0
CASSLESADYEQYF	0	0.00044004	0	0	2.036e-05	0	0	0.00066675	0	0	0.0194543	0
CASTRSTEVFF	0	0	0	0	0	0	0	0.00066675	0	0	8.072e-05	0
CASRAAGFGNTLYF	0	0	0	0	0	0	0	0.00066675	0	0	0	0
CASSRLGGGQNTLYF	0	0	0	0	2.036e-05	0	1.793e-05	0.00064713	0	0.00016969	0.00355182	4.773e-05
CAFRGRGERLFF	0	0	0	0	0	0	0	0.00064713	0	0	0.00096868	0
CASSPGTGRSEQYF	0	0	0	0	0	0	0	0.00064713	0	0	0.00072651	0
CASSLSGAGNTLYF	0	0.00033003	0	1.854e-05	0.00014252	6.986e-05	0	0.00064713	0	0	0	0
CASSLGGAPHAEQFF	0	0	0	0	0	0	0	0.00064713	0	0	0	0
CAWSFNRGYNSPLYF	0	0	0	0	0	0	0	0.00064713	0	0	0	0
CASSGRDSNERLFF	0	0	0	0	0	0	0	0.00064713	0	0	0	0
CASSSVRGDSDYTF	0	0	0	0	0	0	0	0.00064713	0	0	0	0
CASSPGGNYAEQFF	5.441e-05	0.00027503	9.25e-05	0.00012976	4.072e-05	0.00011177	0.00014343	0.00062752	0.00091501	0	0.00193736	0.00023865
CASSPGNYAEQFF	0.00010883	0.00038504	0.00013875	9.269e-05	0.0002036	0.00011177	0.0001255	0.00062752	1.76e-05	0.00016969	8.072e-05	0
CASSQGQNYAEQFF	5.441e-05	5.501e-05	0.000185	5.561e-05	6.108e-05	1.397e-05	0.00010757	0.00062752	0.00132852	0	0.0024217	0.00052503
CASSFWGGVNEQYF	0	0	0	0	0	0	0	0.00062752	0	0	0.0048434	0
CASSFAGGAPTGQLYF	0	0	0	0	0	0	0	0.00062752	0	0	0	0
CASRGGSAETLYF	0	0	0	1.854e-05	0	0	5.379e-05	0.00060791	8.8e-06	0	0	4.773e-05
CAWSLPNTEVFF	0	0	4.625e-05	0	0	1.397e-05	0	0.00060791	0	0	8.072e-05	0
CASSRLGGLGGNYAEQFF	0	0.00016502	0	0	0	0	0	0.00060791	0	0	0	0
CASSFDRGNQAPLF	0	0	0	0	0	0	0	0.00060791	0	0	0	0
CASSRTGDGNQAPLF	0	0	0	0	2.036e-05	0	0	0.00060791	0	0	0	0
CASSGTGGSYEQYF	0	0.00011001	0	7.415e-05	0.0001018	0	1.793e-05	0.0005883	1.76e-05	0	0	0
CASSGTGGNYAEQFF	5.441e-05	0	4.625e-05	1.854e-05	0.00012216	1.397e-05	1.793e-05	0.0005883	1.76e-05	0	0	0
CTCSAGARSDYTF	0	5.501e-05	4.625e-05	0	4.072e-05	0	0	0.0005883	0.00013197	0	0	0.00090688
CASSLGQNNQAPLF	0.00010883	0	0	7.415e-05	0.0001018	5.589e-05	0	0.0005883	0	0	0.00056506	0
CASSLTGVAEQFF	5.441e-05	5.501e-05	0	0	0	0	0	0.0005883	0	0	0.00064579	0
CASRGQGSNSDYTF	0	0	0	0	0	0	0	0.0005883	0	0	0.00056506	0
CAWRGDWGTYEQYF	0	0	0	0	0	0	0	0.0005883	0	0	0.00048434	0
CASSPRDWGNYAEQFF	0	5.501e-05	0	0	4.072e-05	2.794e-05	0	0.0005883	0	0	0	0
CASSQEMAGSYEQYF	0	0	0	0	0	0	0	0.0005883	0	0	0.00016145	0
CASSLGHRGLDTGQLYF	0	0	0	0	0	0	0	0.0005883	0	0	0	0
CASSGDWGALYEQYF	0	0.00022002	0	0	0.00014252	0	0	0.00056869	0	0	0.0176784	0
CASSIGGAYSDYTF	0	5.501e-05	0	0	0	0	0	0.00056869	0	0	0.00355182	0
CASSDNNQAPLF	5.441e-05	0.00033003	0	0	2.036e-05	0	0	0.00056869	0	0	0.00064579	0
CASSPGTGGQDTQYF	0.00010883	5.501e-05	0	1.854e-05	4.072e-05	4.191e-05	0	0.00056869	0	0	0	0
CASRQTGSGNTLYF	0	0.00011001	0	0	2.036e-05	0	0	0.00054908	0	0	0.00395544	0
CASSPAWGSSYEQYF	0	0	0	0	0	0	0	0.00054908	0	0	0.0010494	0
CASSAPGGTETLYF	0	0	0	0	0	0	0	0.00054908	0	0	0.00064579	0
CASSARTGGDEQYF	0	0.00011001	0	0	2.036e-05	0	0	0.00054908	0	0	0.00016145	0
CASGGTGVYEQYF	0	0	0	0	0	0	0	0.00054908	0	0	0	0
CTCSGDWGNSYEQYF	0.00027206	0	0	0	0	0	0.00215146	0.00052947	0	0.0242661	0.00298676	0
CASSLSGTANSDYTF	0	0.00011001	4.625e-05	7.415e-05	4.072e-05	1.397e-05	0.00039443	0.00052947	6.159e-05	0	0.00314821	4.773e-05
CASGERDSEQYF	0	0	0	0	0	0	0	0.00052947	0	0	0.00016145	0
CASRTGGYEQYF	5.441e-05	0.00027503	9.25e-05	0.00011122	8.144e-05	0.00012574	0.00010757	0.00050986	0	0	0	0
CASSPGLGGYEQYF	0	0.00038504	0.00032374	0.00040782	0.0003054	0.00040518	3.586e-05	0.00050986	3.519e-05	0	0.00226025	9.546e-05
CASGEATGSNERLFF	0	0	0	0	0	0	0	0.00050986	0	0	0.01897	0
CASTTWGNSGNTLYF	0	0.00022002	0	0	2.036e-05	0	0	0.00050986	0	0	0	0
CASSPSGEDTQYF	0	5.501e-05	0	0	2.036e-05	0	0	0.00050986	1.76e-05	0	0	0
CASSFGGGSYEQYF	0	0	0	0	2.036e-05	4.191e-05	0	0.00050986	0	0	0	0
CACSSGNTLYF	0	0	0	0	0	0	0	0.00050986	0	0	0.00016145	0
CAWSQGYEQYF	0	0.00011001	0	0	0	0	0	0.00050986	0	0	0	0
CASSQDQAENNQAPLF	0	0	0	0	0	0	0	0.00050986	0	0	0	0
CASSPGTKQYF	0	5.501e-05	0	0	0	0	0	0.00049025	0	0	0	0
CASSYRGNSDYTF	5.441e-05	0	9.25e-05	0	0	1.397e-05	0	0.00049025	0	0	0.00016145	0
CASGGLGQGNSPLYF	0	0.00016502	0	0	0	0	0	0.00049025	0	0	8.072e-05	0
CASSLGQGTNERLFF	0	0	0	0	4.072e-05	1.397e-05	0	0.00049025	8.8e-06	0	0	0
CASSEQGADSDYTF	0	0	0	0	0	0	0	0.00049025	0	0	8.072e-05	0
CGARTGGFQDTQYF	0	0	0	0	2.036e-05	0	0	0.00049025	0	0	0	0
CASSGTLANTEVFF	0	5.501e-05	0	0	0	0	0	0.00049025	0	0	0	0
CASGDIWGGVPEQFF	0	0.00011001	0	0	0	0	0	0.00047064	0	0	0	0
CASSPWGGRYEQYF	0	0	0	0	4.072e-05	0	0	0.00047064	8.8e-06	0	0.00016145	0
CASSRGFYEQYF	0	0	0	3.707e-05	0	0	0	0.00047064	0	0	8.072e-05	0
CASTQGAEVFF	0	0	0	0	2.036e-05	1.397e-05	0	0.00047064	0	0	0	0
CASSQEGDNYEQYF	0	0	0.00013875	0	0	2.794e-05	0.0001255	0.00045103	0.00269224	0.00152724	0.00088796	0.00281609
CASSPWTGGYEQYF	0.00032648	0.00011001	0	5.561e-05	0.0001018	1.397e-05	3.586e-05	0.00045103	1.76e-05	0	0.00016145	9.546e-05
CASSRAGGYAEQFF	0	0	0	0	0	2.794e-05	0	0.00045103	0	0	0	0
CASTHRGTLALTD	0	0.00011001	0	0	2.036e-05	0	0	0.00045103	0	0	8.072e-05	0
CSSRADWGGSYEQYF	0	0	0	0	0	0	0	0.00045103	0	0	0	0
CASSQPGGSDYTF	0	0	0	0	0	0	0	0.00045103	0	0	0	0
CASSINWGFNYAEQFF	0	0	0	0	0	0	0	0.00045103	0	0	0	0
CASRLGHSYEQYF	0	0	0	0	0	0	0	0.00045103	0	0	0	0
CASSQGTGRAEQFF	0	5.501e-05	0	1.854e-05	6.108e-05	0	0.00014343	0.00043142	3.519e-05	0	0.00032289	0
CGARDPGGTEVFF	0	0	0	0	2.036e-05	0	0	0.00043142	0	0	0	0
CASSISPNSDYTF	0	5.501e-05	0	0	0	0	0	0.00043142	0	0	8.072e-05	0
CASSWGVDTQYF	0	5.501e-05	0	0	0	0	0	0.00043142	0	0	0	0
CASSQPGGNTEVFF	0	0	0	0	0	1.397e-05	0	0.00043142	0	0	8.072e-05	0
CGARDRDRGDERLFF	0	0	0	0	0	0	0	0.00043142	0	0	0	0
CASGDVIGRAEQFF	0	0	0	0	0	0	0	0.00043142	0	0	0	0
CASSPGLAEQFF	0	0	0	0	0	0	0	0.00043142	0	0	0	0
CASSFRQGTNERLFF	0	0	0	0	2.036e-05	0	0	0.00043142	0	0	0	0
CASGVDRVTEVFF	0	0	0	0	0	0	0	0.00043142	0	0	0	0
CASSLEDRVNERLFF	0	0	0	0	0	0	0	0.00043142	0	0	0	0
CASSGGRSAETLYF	0	0	0	0	0	0	0	0.00043142	0	0	0	0
CASSPREGASYNSPLYF	0	0	0	0	0	0	0	0.00043142	0	0	0	0
CASSANIYEQYF	0	0	0	0	0	0	0	0.00043142	0	0	0	0
CASSPGRRTEVFF	0	5.501e-05	4.625e-05	3.707e-05	4.072e-05	0	7.172e-05	0.00041181	5.279e-05	0	0.00032289	0
CASSQEGDGYEQYF	0	0	0	0	6.108e-05	0	0	0.00041181	0	0	0.00912173	0
CASRDRDWGVQNTLYF	0	0	0	0	0	0	0	0.00041181	0	0	0.00016145	0
CASSPGLGVYEQYF	0.00021765	5.501e-05	0.00013875	0.00012976	0.00022396	8.383e-05	0	0.00041181	1.76e-05	0	0	0
CASRAEQYF	0	0	0	0	6.108e-05	0	0	0.00041181	0	0	0.00129157	0
CASSLLGSAETLYF	5.441e-05	0	4.625e-05	1.854e-05	2.036e-05	4.191e-05	0	0.00041181	0	0	0.00016145	0
CAWNRDWGAAETLYF	0	0	0	0	0	0	0	0.00041181	0	0	0.00032289	0
CASSDEQYF	0	0	0	1.854e-05	0	2.794e-05	0	0.00041181	0	0	0	0
CASSDDWGAETLYF	0	0	0	1.854e-05	2.036e-05	0	0	0.00041181	0	0	0.00024217	0
CACLGGRVAEQFF	0	0.00016502	0	0	6.108e-05	0	0	0.00041181	0	0	0	0
CASKGDGDTLYF	0	5.501e-05	0	0	0	0	0	0.00041181	0	0	0	0
CASSPTGVSAETLYF	0	0	0	0	0	0	0	0.00041181	0	0	0	0
CASSQAPRLQDTQYF	0	0	0	0	0	0	0	0.00041181	0	0	0	0
CASSMAGGAYEQYF	0	0	0	0	0	0	0	0.00041181	0	0	0	0
CASSAYRGEGTEVFF	0	0	0	0	0	0	0	0.00041181	0	0	0	0
CASSLGRRAGNTLYF	0	0	0	0	0	0	0.0006813	0.0003922	3.519e-05	0	0	0
CASSPGTGGYEQYF	0.00054413	0.0010451	0.00046249	0.001001	0.00089584	0.0012295	8.964e-05	0.0003922	0.00011438	0.00033939	0.00056506	0
CASSRTGGYEQYF	0.00021765	0.00027503	0.000185	0.00020391	0.00012216	0.00037723	8.964e-05	0.0003922	0.00023755	0	0.00298676	0
CASSTGTGGYEQYF	0.0004353	0.00033003	0.000185	0.00012976	0.00014252	0.00016766	3.586e-05	0.0003922	8.8e-06	0	0	9.546e-05
CASSLYSSYEQYF	0	5.501e-05	0	0	4.072e-05	2.794e-05	1.793e-05	0.0003922	0	0	0.00024217	0
CASSRDKDTQYF	0	0	0	1.854e-05	2.036e-05	5.589e-05	1.793e-05	0.0003922	0	0	8.072e-05	0
CASSLGQGANERLFF	0	0.00011001	9.25e-05	9.269e-05	4.072e-05	8.383e-05	0	0.0003922	0	0.00016969	0	4.773e-05
CASSPNTEVFF	0.00010883	0.00011001	0	0.00011122	8.144e-05	6.986e-05	0	0.0003922	0	0	0	0
CASSRDWGGARQNTLYF	0	0.00011001	0	0	2.036e-05	0	0	0.0003922	0	0	0.00129157	0
CASSPRQGGDQAPLF	0	0.00011001	0	0	6.108e-05	0	0	0.0003922	0	0	0.00080723	0
CSSSQSRQNTNSDYTF	0	0	0	0	8.144e-05	0	0	0.0003922	0	0	0.00040362	0
CASTPTGTYEQYF	0	0.00038504	0	0	0.0001018	0	0	0.0003922	0	0	0	0
CASSQDRGYNSPLYF	0	0	0	0	0	0	0	0.0003922	0	0	0.00040362	0
CASSRPGQGGERLFF	0	0.00011001	0	0	0	0	0	0.0003922	0	0	0	0
CTCSAGGFYEQYF	0	0	0	0	0	0	0	0.0003922	0	0	0	0
CASSPGINYAEQFF	0	0	0	0	0	0	0	0.0003922	0	0	0	0
CASTPGTVEDTQYF	0	0	0	0	0	0	0	0.0003922	0	0	0	0
CASSLRVTGQLYF	0	0	0	0	0	0	0	0.0003922	0	0	0	0
CASSGGTGDNQDTQYF	0	0	0	0	0	0	0	0.0003922	0	0	0	0
CASSHQDSDYTF	0	0	0	0	0	0	0	0.0003922	0	0	0	0
CASSRDRNTGQLYF	0.00048972	0.00011001	0	9.269e-05	6.108e-05	4.191e-05	0.0017391	0.00037259	0.00033433	0	0	0
CASSPGQYEQYF	0.00048972	0.00055006	0.000185	0.00055611	0.00042756	0.00034929	0.00030479	0.00037259	0.00021995	0	0.00016145	0.00019092
CASSSGTGNTEVFF	5.441e-05	0.00011001	4.625e-05	5.561e-05	0	2.794e-05	0	0.00037259	8.8e-06	0	0.00016145	0
CASSPTGNSDYTF	0	0	4.625e-05	1.854e-05	0.0001018	8.383e-05	0	0.00037259	0	0	0	0
CASSLRRAEQYF	0	0	0	0	4.072e-05	0	0	0.00037259	0	0	0	0
CASSLPRLGETEQFF	0	0	0	0	2.036e-05	0	0	0.00037259	0	0	0.00032289	0
CASSQLGGREQYF	0	0	0	0.00011122	0	0	0	0.00037259	0	0	0	0
CASSIAGGEVFF	0	5.501e-05	0	0	4.072e-05	0	0	0.00037259	0	0	0.00016145	0
CASSLSGSAETLYF	0	5.501e-05	0	3.707e-05	2.036e-05	1.397e-05	0	0.00037259	8.8e-06	0	0	0
CASSQDPGGAEQYF	0	0.00011001	0	0	2.036e-05	2.794e-05	0	0.00037259	0	0	0	0
CASSEGGGAGYAEQFF	0	0	0	0	0	0	0	0.00037259	0	0	8.072e-05	0
CGARDPTGYEQYF	0	0	0	0	0	0	0	0.00037259	0	0	8.072e-05	0
CASSLYRPYEQYF	0	0	0	0	0	0	0	0.00037259	0	0	0	0
CASGDAAGADTQYF	0	0	0	0	0	0	0	0.00037259	0	0	0	0
CASKDRGNQAPLF	0	0	0	0	2.036e-05	0	0	0.00037259	0	0	0	0
CASSSTGARFEQYF	0	0	0	0	0	0	0	0.00037259	0	0	0	0
CASSPDILNTEVFF	0	0	0	0	0	0	0	0.00037259	0	0	0	0
CASSPGLGYAEQFF	0	0.00011001	0	3.707e-05	2.036e-05	1.397e-05	0	0.00035298	4.399e-05	0	0	9.546e-05
CASSLEGRGHYAEQFF	0	5.501e-05	0	0	2.036e-05	0	0	0.00035298	0	0	0.00290604	0
CAWSLVTGDYEQYF	0	0.00044004	0	0	4.072e-05	0	0	0.00035298	0	0	8.072e-05	0
CASSILGSSAETLYF	0	0.00016502	0	0	4.072e-05	0	0	0.00035298	0	0	0.00016145	0
CASGDMDSYEQYF	0	0	0	0	0	0	0	0.00035298	0	0	0.00024217	0
CASSIQGRGEVFF	0	0.00011001	0	0	4.072e-05	0	0	0.00035298	0	0	0	0
CASSHRGVPSYEQYF	0	0	0	0	4.072e-05	0	0	0.00035298	0	0	0	0
CASSFGQGSQNTLYF	0	5.501e-05	0	0	0	0	0	0.00035298	0	0	0	0
CASSDVWGAYEQYF	0	0	0	0	0	0	0	0.00035298	0	0	0	0
CASGDADNNERLFF	0	0	0	0	0	0	0	0.00035298	0	0	0	0
CASSLGDSYAEQFF	0	0	0	0	2.036e-05	0	5.379e-05	0.00033337	0	0	0	0
CASSPDWGGYAEQFF	5.441e-05	5.501e-05	0	0.00012976	0.00016288	4.191e-05	0	0.00033337	0	0	0	0
CTCSASGTANTEVFF	0	5.501e-05	0	0	0	0	0	0.00033337	0	0	0.00258314	0
CASSGDWAVSYEQYF	0	0.00011001	0	0	2.036e-05	0	0	0.00033337	0	0	0.00056506	0
CASSLAGAGNTLYF	0	0	0	0.00012976	0	4.191e-05	0	0.00033337	8.8e-06	0	0.00016145	0
CASGDWAYEQYF	0	0	9.25e-05	7.415e-05	2.036e-05	1.397e-05	0	0.00033337	1.76e-05	0	0	0
CASGERDRVQAPLF	0	0	0	0	0	0	0	0.00033337	0	0	8.072e-05	0
CTCSGTGGARSAETLYF	0	0	0	0	4.072e-05	0	0	0.00033337	0	0	0	0
CASGDALVQDTQYF	0	0	0	0	0	0	0	0.00033337	0	0	0	0
CASSWGGWREQYF	0	0	0	0	2.036e-05	0	0	0.00033337	0	0	0	0
CASRRQATEVFF	0	0	0	0	0	0	0	0.00033337	0	0	0	0
CASSSGGVEQYF	0	0	0	0	0	0	0	0.00033337	0	0	0	0
CASSQGQGYSPLYF	0	5.501e-05	0	0	4.072e-05	0	5.379e-05	0.00031376	0	0	0	0
CASGERGRTEVFF	0	5.501e-05	0	0	2.036e-05	0	0	0.00031376	0	0	0.00968679	4.773e-05
CASSMSGGYAEQFF	0	0.00033003	0	0	2.036e-05	0	0	0.00031376	0	0	0.00072651	0
CASSYWGANTGQLYF	0	5.501e-05	0	0	2.036e-05	2.794e-05	0	0.00031376	0	0	0.00072651	0
CASSIGGHYAEQFF	0	5.501e-05	0	0	0	1.397e-05	0	0.00031376	0	0	0.00040362	0
CASSQGRNTGQLYF	0.00010883	0	0	0	0	2.794e-05	0	0.00031376	8.8e-06	0	8.072e-05	0
CGARAGGGNQAPLF	0	0	0	0	0	0	0	0.00031376	0	0	0.00024217	0
CASSVVGTGKAPLF	0	0	0	0	0	0	0	0.00031376	0	0	0.00024217	0
CASSIGGDEQYF	0.00010883	0	0	0	6.108e-05	4.191e-05	0	0.00031376	0	0	0	0
CASSLGWGRTETLYF	0	0	0	0	0	0	0	0.00031376	0	0	0.00016145	0
CASSYRGYEQYF	0	0	0	1.854e-05	0	1.397e-05	0	0.00031376	0	0	0	0
CASSWGLDTQYF	0	0	0	0	2.036e-05	0	0	0.00031376	0	0	8.072e-05	0
CASSPRLGGHQYF	0	0	0	0	6.108e-05	0	0	0.00031376	0	0	0	0
CASRQDIYEQYF	0	0	0	0	0	0	0	0.00031376	0	0	0	0
CASSLGGQNTLYF	0.00027206	0.00022002	9.25e-05	0.00011122	0.00016288	0.00012574	7.172e-05	0.00029415	1.76e-05	0.00016969	0	0
CASSDGGNYAEQFF	0	0.00011001	4.625e-05	3.707e-05	6.108e-05	0.00013972	3.586e-05	0.00029415	8.8e-06	0	0.00024217	0.00114553
CASSQDTGLQDTQYF	0	0	0	0	0	0	0	0.00029415	0	0	0.00573135	0
CASSQDRYEQYF	0	0	4.625e-05	9.269e-05	0.0001018	6.986e-05	0	0.00029415	0.00014957	0	0	0
CASSTGRRSGNTLYF	0	0	0	0	0	0	0	0.00029415	0	0	0.00113013	0
CASSLGGGEQYF	0	0.00027503	0.00023125	0.00031513	0.00012216	0.00022354	0	0.00029415	0	0	0.00024217	0
CASSHNSGNTLYF	0	5.501e-05	0	0	0	0	0	0.00029415	0.00084462	0	0.00040362	0
CASSLGQGYEQYF	0	5.501e-05	0.00013875	0.00020391	0.00034612	0.00026546	0	0.00029415	1.76e-05	0	0	0
CTCSAFQYEQYF	0	0	0	0	0	0	0	0.00029415	0	0	0.00129157	0
CASSPDRGYEQYF	0.00016324	0.00011001	0.000185	0	0.00012216	2.794e-05	0	0.00029415	0	0	0	0
CASSPDRANSDYTF	0.00010883	0	4.625e-05	9.269e-05	6.108e-05	8.383e-05	0	0.00029415	2.639e-05	0	0	0
CASSSRGGTQYF	0	0	4.625e-05	0	0	0	0	0.00029415	0	0	0.00032289	0
CASSFGTANTEVFF	0	0	4.625e-05	1.854e-05	2.036e-05	5.589e-05	0	0.00029415	0	0	0	0
CASSRDRTNSDYTF	0	0	0	1.854e-05	0.0001018	9.78e-05	0	0.00029415	0	0	0	0
CASSLGMEVFF	0	0	0	0	0	0	0	0.00029415	0	0	0.00016145	0
CASSGTKEVFF	0	0	0	1.854e-05	0	0	0	0.00029415	0	0	8.072e-05	0
CASSFGQNTLYF	0	0	0	1.854e-05	0	0	0	0.00029415	8.8e-06	0	0	0
CASSPGTTGNTLYF	0	0	0	0	4.072e-05	2.794e-05	0	0.00029415	0	0	0	0
CASSLGQKNERLFF	0	0	0	0	4.072e-05	1.397e-05	0	0.00029415	0	0	0	0
CAWSRRGSNYAEQFF	0	0	0	0	0	0	0	0.00029415	0	0	0	0
CASSPGEKGNQAPLF	0	0	0	0	0	0	0	0.00029415	0	0	0	0
CASSAGGITEVFF	0	0	0	0	0	0	0	0.00029415	0	0	0	0
CASSRDLGVSYEQYF	0	0	0	0	0	0	0	0.00029415	0	0	0	0
CASSRLGNQDTQYF	0.00038089	0	0	5.561e-05	4.072e-05	4.191e-05	0.0111518	0.00027454	0	0	0	9.546e-05
CASKTGGGTEVFF	5.441e-05	5.501e-05	0	0	0	0	0.00193632	0.00027454	0	0.00016969	0	0
CASGDLGGYAEQFF	5.441e-05	5.501e-05	9.25e-05	9.269e-05	2.036e-05	1.397e-05	0.00016136	0.00027454	0	0	0	0
CASSDFSYEQYF	0	0	0	0	0	0	0	0.00027454	0	0	0.00145302	0
CASEGGRDTLYF	0	0.00011001	0	0	0	0	0	0.00027454	0	0	0.0010494	0
CASSLDQDTQYF	0	0.00033003	0	5.561e-05	2.036e-05	5.589e-05	0	0.00027454	2.639e-05	0	8.072e-05	4.773e-05
CASSPDRGDTQYF	0	0	4.625e-05	1.854e-05	4.072e-05	2.794e-05	0	0.00027454	7.039e-05	0	0.00048434	0.00014319
CASSLSGALGNTLYF	0	0	0	0	0.0001018	0	0	0.00027454	0	0	0.00024217	0
CASSLPVTVNQDTQYF	0	0.00016502	0	0	2.036e-05	0	0	0.00027454	0	0	0	0
CASSLIGNYEQYF	0	0	0	0	0	0	0	0.00027454	0	0	0.00016145	0
CASSLGRRSTEVFF	0	5.501e-05	0	0	0	0	0	0.00027454	0	0	8.072e-05	0
CASSSGGRLVFF	0	5.501e-05	0	0	0	0	0	0.00027454	0	0	8.072e-05	0
CASSYRAGNTLYF	0.00010883	0	0	0	0	0	0	0.00027454	0	0	0	0
CASSLYAVYAEQFF	0	0	0	0	0	0	0	0.00027454	0	0	8.072e-05	0
CASSQGQNNQAPLF	5.441e-05	0	0	0	0	0	0	0.00027454	0	0	0	0
CASSLPGGHTLYF	0	0	0	0	2.036e-05	0	0	0.00027454	0	0	0	0
CASSPGLGGQNTLYF	0	5.501e-05	0	3.707e-05	6.108e-05	0	0.00107573	0.00025493	0	0	0	0
CASSLTGGYAEQFF	0.00021765	0.00011001	0.000185	0.00020391	0.00012216	0.00013972	0.00019722	0.00025493	4.399e-05	0	8.072e-05	0.00014319
CGARVTGQLYF	0	5.501e-05	0	1.854e-05	0	0	0.00010757	0.00025493	0	0.00016969	8.072e-05	0
CASSFQGGAPLF	0	0	0	0	0	1.397e-05	0	0.00025493	0	0	0.00161447	0
CASSDLGTTSAETLYF	0	0	0	0	2.036e-05	0	0	0.00025493	0	0	0.00064579	0
CASRTGSYEQYF	0	0	0	0	2.036e-05	2.794e-05	0	0.00025493	0	0	0.00040362	0
CASSRTGGAEQYF	0.00016324	0	0	0	0	4.191e-05	0	0.00025493	0	0	0	0
CASSEGAHSDYTF	0	0.00022002	0	0	0	0	0	0.00025493	0	0	0	0
CASSSGQDTQYF	0	0	0	1.854e-05	0	0	0	0.00025493	8.8e-06	0	0	0
CASSHGTVSNERLFF	0	5.501e-05	0	1.854e-05	0	1.397e-05	0	0.00025493	0	0	0	0
CASSQANEQYF	0	0.00011001	0	0	0	0	0	0.00025493	0	0	0	0
CTCSDWEYEQYF	0	0.00011001	0	0	0	0	0	0.00025493	0	0	0	0
CASGEGQYNNQAPLF	0	0	0	0	0	0	0	0.00025493	0	0	8.072e-05	0
CASSRTGESSYEQYF	0	0	0	0	0	0	0	0.00025493	0	0	0	0
CTCSLDWGNTGQLYF	0	0	0	0	0	0	0	0.00025493	0	0	0	0
CASSLQGPSSYEQYF	0	0	0	0	0	0	0	0.00025493	0	0	0	0
CASSQGPGFEQYF	0	0	0	0	0	0	0	0.00025493	0	0	0	0
CASSLGGRADYTF	0	0	0	0	0	0	0	0.00025493	0	0	0	0
CGARDLDISYEQYF	0	0	0	0	0	0	0	0.00025493	0	0	0	0
CAWSHWGVGDTQYF	0	0	0	0	0	0	0	0.00025493	0	0	0	0
CASSSLRGLGEQYF	0	0	0	0	0	0	0	0.00025493	0	0	0	0
CASSDRGPSSYEQYF	0	0	0	0	0	0	0	0.00025493	0	0	0	0
CASSPTGISNERLFF	0	0	0	7.415e-05	0	4.191e-05	0.00069923	0.00023532	0	0	8.072e-05	0
CASRPGQGNSDYTF	0	0.00011001	0	5.561e-05	2.036e-05	5.589e-05	0	0.00023532	0	0	0	0
CASSLDWGYEQYF	0	0.00022002	0.000185	0.00020391	0.0002036	0.00015369	0	0.00023532	2.639e-05	0	0	0
CASSPQGRGNTGQLYF	0	0.00027503	0	0	0	0	0	0.00023532	0	0	0.00032289	0
CASSQDRAGNTLYF	0	0	0	7.415e-05	0.0001018	1.397e-05	0	0.00023532	0	0	0	0
CASGDVGGQNTLYF	5.441e-05	5.501e-05	0	0	2.036e-05	0	0	0.00023532	0	0	0	0
CASSPNERLFF	0	0	0	5.561e-05	0	2.794e-05	0	0.00023532	2.639e-05	0	0	0
CASSPWTGAYEQYF	0	0.00011001	0	3.707e-05	0	0	0	0.00023532	0	0	0	0
CAWSLWDNSYEQYF	0.00016324	0	0	0	0	0	0	0.00023532	0	0	0	0
CASSGGRRAEQFF	0	0	0	0	0	0	0	0.00023532	1.76e-05	0	0.00016145	0
CASSIPNTEVFF	0	0	4.625e-05	1.854e-05	0	2.794e-05	0	0.00023532	0	0	8.072e-05	0
CASSWSGTGANSPLYF	0	0.00011001	0	0	6.108e-05	0	0	0.00023532	0	0	0	0
CASSLGGEAPLF	0.00010883	0	0	0	4.072e-05	0	0	0.00023532	0	0	0	0
CASSPDRENTLYF	0	5.501e-05	0	0	2.036e-05	0	0	0.00023532	0	0	0	0
CASSLPGQGAGVNQDTQYF	0	0	0	0	0	0	0	0.00023532	0	0	0	0
CASSPLRRSNSDYTF	0	0.00011001	0	0	0	0	0	0.00023532	0	0	0	0
CASSLRQGANTGQLYF	0	0	0	0	2.036e-05	0	0	0.00023532	5.279e-05	0	0	0
CASSMGGRPQNTLYF	0	0	0	0	0	0	0	0.00023532	0	0	0	0
CASGDEGGENTGQLYF	0	0	0	0	2.036e-05	0	0	0.00023532	0	0	0	0
CASSLARGRGNTLYF	0	0	0	0	0	0	0	0.00023532	0	0	0	0
CASSLGTGGYEQYF	0.00038089	0.00066007	0.00060124	0.00076002	0.0004072	0.00044709	0.00120123	0.00021571	0.00021995	0.00101816	8.072e-05	0.00066823
CASSPGQHYAEQFF	0.00010883	5.501e-05	4.625e-05	0	0	1.397e-05	5.379e-05	0.00021571	0.00023755	0	0.00048434	0.00310248
CASSEGGEQYF	0	0	0	0	0.0001018	0.00011177	3.586e-05	0.00021571	0	0	0	9.546e-05
CASRDRGLGNTLYF	0	0	0	0	0	1.397e-05	3.586e-05	0.00021571	0	0	0	0
CASSIGKDTQYF	5.441e-05	5.501e-05	0	0	0	0	1.793e-05	0.00021571	0	0	0.00016145	0
CASSLGGAGAETLYF	0	5.501e-05	4.625e-05	5.561e-05	0	0	1.793e-05	0.00021571	0	0	0.00016145	0
CASRDNYAEQFF	5.441e-05	5.501e-05	4.625e-05	1.854e-05	0.0001018	5.589e-05	0	0.00021571	0	0	0	4.773e-05
CASSSGTTNSDYTF	0.0004353	0.00016502	0.00013875	3.707e-05	0.0001018	8.383e-05	0	0.00021571	1.76e-05	0	0	4.773e-05
CASSRTGGSDYTF	0	0	0	0	6.108e-05	4.191e-05	0	0.00021571	8.8e-06	0	0.00064579	4.773e-05
CAWSRTGLNQDTQYF	0	0	0	0	0	0	0	0.00021571	0	0	0.00088796	0
CASGDDAREVSDYTF	0	0	0	0	0	0	0	0.00021571	0	0	0.00088796	0
CASSLTGGDTQYF	0	0.00011001	9.25e-05	1.854e-05	0.00012216	4.191e-05	0	0.00021571	0	0	0	0
CASSQEQHLSAETLYF	0	0	0	0	0	0	0	0.00021571	0	0	0.00056506	0
CASSPGTGKDTQYF	5.441e-05	0	0	1.854e-05	6.108e-05	1.397e-05	0	0.00021571	8.8e-06	0	0	0
CTCSADLGGAETLYF	0	0	0	0	4.072e-05	1.397e-05	0	0.00021571	0	0	0.00040362	0
CASSSSNERLFF	0	5.501e-05	0	5.561e-05	2.036e-05	0	0	0.00021571	0	0	0	0
CASRDWGGEQYF	0	0	0	3.707e-05	6.108e-05	1.397e-05	0	0.00021571	1.76e-05	0	0	0
CASGDPRGAEVFF	0	5.501e-05	0	0	0	0	0	0.00021571	0	0	0.00032289	0
CASSLPGTKNNERLFF	0	0.00022002	0	0	0	0	0	0.00021571	0	0	0	0
CASSVGSEQYF	0	0	0	0	0	0	0	0.00021571	0	0	0.00016145	0
CTCSAGFYEQYF	0	0.00011001	0	0	0	1.397e-05	0	0.00021571	0	0	0	0
CASSWGRRNQVFF	0	0	0	0	0	0	0	0.00021571	0	0	0	0
CAWSLGLGGRGYAEQFF	0	0.00011001	0	0	0	0	0	0.00021571	0	0	0	0
CASSRGQGAGNTLYF	0	0	0	0	2.036e-05	0	0	0.00021571	1.76e-05	0	0	0
CASRDRGHTEVFF	0	5.501e-05	0	1.854e-05	0	1.397e-05	0	0.00021571	0	0	0	0
CASSLPGVNYAEQFF	0	0	0	0	0	1.397e-05	0	0.00021571	0	0	8.072e-05	0
CTCSAGGSNERLFF	0	0	0	0	2.036e-05	1.397e-05	0	0.00021571	0	0	0	0
CASSFFGLNERLFF	0	0	0	0	0	0	0	0.00021571	0	0	0	0
CASSSRWGATYEQYF	0	0	0	0	0	0	0	0.00021571	0	0	0	0
CASSGGLGGLAEQFF	0	0	0	0	0	0	0	0.00021571	0	0	0	0
CASGTGGPEQYF	0	0	0	0	0	0	0	0.00021571	0	0	0	0
CGARDRTITSAETLYF	0	0	0	0	0	0	0	0.00021571	0	0	0	0
CASSGDRNNQAPLF	0	0	0	0	0	0	0	0.00021571	0	0	0	0
CASSLDSGANSDYTF	0.00522364	5.501e-05	0	0.00022244	2.036e-05	0	0.00157774	0.0001961	0	0	0	0
CASSWGKDTQYF	5.441e-05	5.501e-05	0	3.707e-05	0	2.794e-05	7.172e-05	0.0001961	8.8e-06	0	0	4.773e-05
CASRDWGSSYEQYF	0.00016324	0.00016502	0	7.415e-05	0.00012216	8.383e-05	3.586e-05	0.0001961	0	0	0	0
CASSPGRRNERLFF	0	0	0	0	0	0	3.586e-05	0.0001961	0	0	0.00016145	0
CASSLLGGRGEQYF	0.00010883	0	0	3.707e-05	0.0001018	8.383e-05	1.793e-05	0.0001961	0	0	0.00072651	0
CTCSAGGRSDYTF	0	0	0	0	0	0	0	0.0001961	0	0.00033939	0.0013723	0
CASSLSYEQYF	0.00016324	0.00016502	0	0.00025952	0.0002036	0.00011177	0	0.0001961	2.639e-05	0.00033939	0	0
CASEGARDTLYF	0	0	0	0	0	0	0	0.0001961	0	0	0.00016145	0
CASSLSGTGGYAEQFF	0	0.00011001	0	1.854e-05	0	2.794e-05	0	0.0001961	0	0	0.00032289	0
CASSPDWGGSYEQYF	0	0.00022002	0.0002775	7.415e-05	0.0001018	8.383e-05	0	0.0001961	0	0	0	0
CASSGQGNERLFF	0	0	0	0	0	0	0	0.0001961	0	0	0	0
CASGDNSDYTF	0	0.00011001	0	5.561e-05	4.072e-05	6.986e-05	0	0.0001961	9.678e-05	0	0	0
CASSQGSSYEQYF	0	0.00016502	0	3.707e-05	0.00014252	5.589e-05	0	0.0001961	0	0	0.00016145	0
CASGDKYEQYF	0.00010883	0	0	0	2.036e-05	0	0	0.0001961	0	0	0.00032289	0
CASSPGLGGRSYEQYF	0	0.00011001	0	1.854e-05	8.144e-05	1.397e-05	0	0.0001961	0	0	0	0
CASSFTGGYAEQFF	0	5.501e-05	9.25e-05	1.854e-05	2.036e-05	2.794e-05	0	0.0001961	0	0	0	0
CASSFGGGNYAEQFF	5.441e-05	0.00016502	0	0	8.144e-05	0	0	0.0001961	0	0	0	0
CASSERTGGAREQYF	0	0	0	0	0	0	0	0.0001961	0	0	0	0
CTCSAGQGDTEVFF	5.441e-05	0	0	0	0	2.794e-05	0	0.0001961	0	0	0.00016145	0
CASLLGANTGQLYF	0	0	0	0	0	0	0	0.0001961	0	0	0.00024217	0
CASSLGWGDTGQLYF	0	0	0	0	0	0	0	0.0001961	0	0	0.00024217	0
CTCSAGNTGQLYF	0	0	0	0	2.036e-05	1.397e-05	0	0.0001961	0	0	0	0
CASGDALGGPYEQYF	0	0	0	0	4.072e-05	0	0	0.0001961	0	0	0.00016145	0
CASSPWLGGYEQYF	0	0.00011001	0	0	4.072e-05	0	0	0.0001961	0	0	0	4.773e-05
CASSGTANYAEQFF	0	5.501e-05	0	5.561e-05	0	0	0	0.0001961	0	0	0	0
CASSLGGHQDTQYF	0	0	0	1.854e-05	2.036e-05	0	0	0.0001961	0	0	0	0
CASSDRRGSAETLYF	0	0	0	0	0	0	0	0.0001961	0	0	8.072e-05	0
CASSLEDREDTQYF	0	0	0	0	0	0	0	0.0001961	0	0	0	0
CASSIRTFSNERLFF	0	0	0	0	0	0	0	0.0001961	0	0	0	0
CASSLRREHQYF	0	0	0	0	2.036e-05	0	0	0.0001961	0	0	0	0
CASSADRGGNTLYF	0	0	0	0	0	0	0	0.0001961	0	0	0	0
CASSLLGGVSYEQYF	0	0	0	0	0	0	0	0.0001961	0	0	0	0
CASSDNHSGNTLYF	0	0	0	0	0	0	0	0.0001961	0	0	0	0
CASRGDINYAEQFF	0	0	0	0	0	0	0	0.0001961	0	0	0	0
CASSLQGARVNQAPLF	0	0	0	0	0	0	0	0.0001961	0	0	0	0
CASSPREGERLFF	0	0	0	0	0	0	0	0.0001961	0	0	0	0
CASSPSGGAGSYEQYF	0	0	0	0	0	0	0	0.0001961	0	0	0	0
CASSPFPSAETLYF	0	0	0	0	0	0	0	0.0001961	0	0	0	0
CASSLSIGGSEQYF	0	0	0	0	0	0	0	0.0001961	0	0	0	0
CASSGGQLYF	0.00010883	0	0	0	0	1.397e-05	0.0121378	0.00017649	1.76e-05	0.00695741	0.00209881	0
CASSSSYEQYF	0.00032648	0.00038504	9.25e-05	0.0003522	0.00016288	0.0002934	0.00028686	0.00017649	0	0	8.072e-05	0
CASRDWGYEQYF	0.00032648	0.00011001	0.00023125	0.00022244	0.00028504	0.0001956	0.00017929	0.00017649	0.00027274	0	0.00016145	0.0004773
CTCSADRANTEVFF	5.441e-05	0.00011001	9.25e-05	0.00018537	0.00016288	8.383e-05	8.964e-05	0.00017649	1.76e-05	0	0	0
CASSLGRRSAETLYF	0	5.501e-05	0	0	0	0	8.964e-05	0.00017649	0.00010558	0	0	9.546e-05
CASSRTGGAREQYF	0.00010883	0.00011001	0.000185	3.707e-05	8.144e-05	0	7.172e-05	0.00017649	0	0	0	0
CASSDAGTGGYEQYF	0	0	0	3.707e-05	2.036e-05	5.589e-05	7.172e-05	0.00017649	0	0	0	0
CASSLLGYEQYF	0.00010883	0.00022002	0.000185	0.00012976	0.00026468	0.00013972	3.586e-05	0.00017649	0	0	0.00016145	9.546e-05
CASGGTGGNTLYF	0	0	0	0	0	0	3.586e-05	0.00017649	0	0	0.00016145	0
CASSLRGYAEQFF	0	0	0	1.854e-05	6.108e-05	2.794e-05	1.793e-05	0.00017649	0	0	0	0
CASSLLGGRAEQFF	0	0	0	9.269e-05	4.072e-05	0	0	0.00017649	8.8e-06	0	8.072e-05	0
CASRGDWGNYAEQFF	0	0	0.00032374	0	2.036e-05	4.191e-05	0	0.00017649	0.0121239	0	0.00040362	0.00453439
CGARVETYANTEVFF	0	0.00016502	0	0	0	0	0	0.00017649	0	0	0.00161447	0
CASSYPGLGYEQYF	0	0	0	0	4.072e-05	0	0	0.00017649	0.000959	0	0	0
CASSLGVSNERLFF	0.00021765	5.501e-05	0.00023125	5.561e-05	4.072e-05	0.00013972	0	0.00017649	0	0	0.00016145	0
CASTSGTGGYEQYF	5.441e-05	0	0	0	0	0	0	0.00017649	0	0	0	0
CASSPLGGSYEQYF	0	0	0	0	4.072e-05	0	0	0.00017649	0	0	0.00032289	0
CASSSGTVGERLFF	0	0.00027503	0	0	4.072e-05	0	0	0.00017649	0	0	0	0
CASGDRESSYEQYF	0	0.00016502	0	0	0	0	0	0.00017649	0	0	0	0
CASSLGENTEVFF	0	0	0	1.854e-05	2.036e-05	2.794e-05	0	0.00017649	0	0	8.072e-05	0
CASSLPGQGYEQYF	0	0	0	0	0	5.589e-05	0	0.00017649	0	0	0	0
CASSQQGGEQYF	0	0	0	0	0.00014252	4.191e-05	0	0.00017649	0	0	0	0
CASSLSTGAEQYF	0	0	0	0	0	0	0	0.00017649	0	0	0.00016145	0
CASSLGGRTYEQYF	0	0	0	0	0	0	0	0.00017649	0	0	0	0
CASSRDRGVYEQYF	0	0.00011001	0	0	0	0	0	0.00017649	0	0	0	0
CASSLQASQNTLYF	0	5.501e-05	0	0	0	0	0	0.00017649	0	0	0	0
CASRDTSYEQYF	0	0	0	0	0	5.589e-05	0	0.00017649	0	0	0	0
CASIRDIYEQYF	0	0	0	0	0	0	0	0.00017649	0	0	0	0
CASSLWDWGDQDTQYF	0	0	0	0	4.072e-05	0	0	0.00017649	0	0	0	0
CTCSAGGLNYAEQFF	0	0	0	0	0	0	0	0.00017649	0	0	0	0
CASSLELGGSHYAEQFF	0	0	0	0	0	0	0	0.00017649	0	0	0	0
CASSPPGQQYF	0	0	0	3.707e-05	0	0	0	0.00017649	0	0	0	0
CASSHGTGGAGEQYF	0	0	0	0	0	0	0	0.00017649	0	0	0	0
CASGDNSANSDYTF	0	0	0	0	0	0	0	0.00017649	0	0	0	0
CASRTGGREVFF	0	0	0	0	0	0	0	0.00017649	0	0	0	0
CASSGQGAEQYF	0	0	0	0	0	0	0	0.00017649	0	0	0	0
CASTWGGEGTGQLYF	0	0	0	0	0	0	0	0.00017649	0	0	0	0
CASSLGPISYEQYF	0	0	0	0	0	0	0	0.00017649	0	0	0	0
CASSPGGHYAEQFF	0.00010883	0	4.625e-05	1.854e-05	0	5.589e-05	0.00055579	0.00015688	0.0004751	0.00050908	0.00088796	0
CASSLVGYEQYF	0	0.00022002	0.00023125	0.00016683	0.00022396	0.00022354	0.00019722	0.00015688	5.279e-05	0	0	0
CASSFGQNYAEQFF	0	5.501e-05	0.00013875	7.415e-05	2.036e-05	0	7.172e-05	0.00015688	0.00013197	0.00016969	0.00032289	0.00033411
CASSPGTTNTEVFF	0.00010883	0.00033003	9.25e-05	7.415e-05	0.00012216	4.191e-05	5.379e-05	0.00015688	0.00011438	0	0	0.00019092
CASSPGTGAYEQYF	0.00010883	0.00011001	0.000185	0.00016683	4.072e-05	0.00011177	3.586e-05	0.00015688	0	0	0	0
CASSQGTGGPSYEQYF	0	0	0	0	0	0	3.586e-05	0.00015688	0	0	0	0
CASSPTGGSQNTLYF	5.441e-05	0.00011001	0	3.707e-05	2.036e-05	2.794e-05	1.793e-05	0.00015688	2.639e-05	0	0.00048434	0
CASSLLGGARDTQYF	0	0	0	0	0	0	1.793e-05	0.00015688	0	0	0.00056506	0
CASSAGRRSQNTLYF	0	0	0	0	0	0	1.793e-05	0.00015688	0	0	0	0
CTCSETGTGGYEQYF	0	0	0	0	4.072e-05	0	0	0.00015688	0	0	0	0
CASSFLANTGQLYF	0	0	0	0	0	0	0	0.00015688	0.00093261	0	8.072e-05	0.00124099
CASSFSYEQYF	0.00038089	0.00033003	0	0.00018537	4.072e-05	9.78e-05	0	0.00015688	1.76e-05	0	0	0
CASSPGGRSTGQLYF	0	0	0	0	2.036e-05	0	0	0.00015688	0	0	0.00096868	0
CASSETANSDYTF	0	0	4.625e-05	3.707e-05	2.036e-05	2.794e-05	0	0.00015688	4.399e-05	0	8.072e-05	0
CASSLEGGASDYTF	0	0	0	0	0	0	0	0.00015688	0	0	0.00072651	0
CASRAGTGGGSSYEQYF	0	0	0	0	0	0	0	0.00015688	0	0	0.00064579	0
CASSLTGGFSAETLYF	0	0	0	0	0	0	0	0.00015688	0	0	0.00056506	0
CASSRGQYEQYF	0	0.00016502	9.25e-05	1.854e-05	2.036e-05	2.794e-05	0	0.00015688	0	0	0	0
CASSDLGGYEQYF	0.00010883	0.00016502	0	1.854e-05	4.072e-05	5.589e-05	0	0.00015688	0	0	0	0
CASSPGRRSSDYTF	0	0	0	0	0	0	0	0.00015688	0	0	0.00040362	0
CASSPGQGSDYTF	0	0.00011001	4.625e-05	1.854e-05	0	4.191e-05	0	0.00015688	0	0	0	0
CASSRERNTGQLYF	0	0	0	0	0	0	0	0.00015688	0	0	0	0
CASSLTSSYEQYF	0	0	0	7.415e-05	8.144e-05	0	0	0.00015688	0	0	0	0
CASGDAQGARGNTLYF	0	0	0	0	0	0	0	0.00015688	0	0	0.00024217	0
CSSASGTGGPYEQYF	0	0.00022002	0	0	0	0	0	0.00015688	0	0	0	0
CASSFGRGRDTQYF	0	0.00011001	0	0	0	0	0	0.00015688	0	0	8.072e-05	0
CASSLDPGNTEVFF	0	0	0	1.854e-05	0	0	0	0.00015688	0	0	0	0
CASSSGGDSDYTF	0	0.00011001	0	1.854e-05	4.072e-05	0	0	0.00015688	0	0	0	0
CASSLTINERLFF	0	0	0	0	0	0	0	0.00015688	0	0	0.00016145	0
CASSYLTGREVFF	0	0	0	0	0	0	0	0.00015688	0	0	8.072e-05	0
CASSPVFAEQFF	0	0	0	0	0	0	0	0.00015688	0	0	8.072e-05	0
CASSRGRIERLFF	0	5.501e-05	0	0	0	0	0	0.00015688	0	0	0	0
CASGDSLGEGQDTQYF	0	5.501e-05	0	0	0	0	0	0.00015688	0	0	0	0
CASGRTTSQNTLYF	0	5.501e-05	0	0	0	0	0	0.00015688	0	0	0	0
CASSFRGASSYEQYF	0	0	9.25e-05	0	0	0	0	0.00015688	0	0	0	0
CASSTGLFSAETLYF	0	0	0	0	0	0	0	0.00015688	0	0	8.072e-05	0
CTCSADQYNNQAPLF	0	0	0	0	0	0	0	0.00015688	0	0	8.072e-05	0
CASSDWQGNSPLYF	0	0	0	0	0	0	0	0.00015688	0	0	8.072e-05	0
CASSTSGGPNTGQLYF	0	0	0	0	0	0	0	0.00015688	0	0	8.072e-05	0
CASSLVRRSAETLYF	0	0	0	0	0	0	0	0.00015688	0	0	8.072e-05	0
CASSQARHSDYTF	0	0	0	0	0	0	0	0.00015688	0	0	0	0
CASSLKGQGFDYTF	0	5.501e-05	0	0	2.036e-05	0	0	0.00015688	0	0	0	0
CASSLGETEVFF	0	5.501e-05	0	1.854e-05	0	0	0	0.00015688	0	0	0	0
CASSPLGVSNERLFF	0	0	0	0	6.108e-05	0	0	0.00015688	0	0	0	0
CASSQDRQSSYEQYF	0	0	0	5.561e-05	0	0	0	0.00015688	0	0	0	0
CASGDAVWGDEQYF	0	0	4.625e-05	0	0	0	0	0.00015688	0	0	0	0
CASSLWGYAEQFF	0	0	0	0	0	1.397e-05	0	0.00015688	0	0	0	0
CASSEYRDEQYF	0	0	0	0	4.072e-05	0	0	0.00015688	0	0	0	0
CSSSPDRGNTLYF	0	0	0	0	0	0	0	0.00015688	0	0	0	0
CGARAPGTGKDTQYF	0	0	0	0	2.036e-05	0	0	0.00015688	0	0	0	0
CASSWGTGGVTGQLYF	0	0	0	0	0	0	0	0.00015688	0	0	0	0
CASRSTGTGGPSSYEQYF	0	0	0	0	0	0	0	0.00015688	0	0	0	0
CASSPRTGGAEQFF	0	0	0	0	0	0	0	0.00015688	0	0	0	0
CASSSDRFNSNERLFF	0	0	0	0	0	0	0	0.00015688	0	0	0	0
CTCSAGTGSEQYF	0	0	0	0	0	0	0	0.00015688	0	0	0	0
CASTIGVSNERLFF	0	0	0	0	0	0	0	0.00015688	0	0	0	0
CGASEGAVEQYF	0	0	0	0	0	0	0	0.00015688	0	0	0	0
CASRPDWGGSYEQYF	0	0	0	0	0	0	0.0001255	0.00013727	0	0	0	0
CASSSGTANSDYTF	0.00010883	0.00016502	0	9.269e-05	0.00016288	0.00013972	5.379e-05	0.00013727	7.039e-05	0	0	0
CASSSGAGNTLYF	0	0	0.000185	1.854e-05	0	8.383e-05	3.586e-05	0.00013727	0	0	0	0
CTCSAAGYEQYF	0	0	0	3.707e-05	4.072e-05	2.794e-05	3.586e-05	0.00013727	0	0	0	0
CASSLHWGGSQNTLYF	0	0	4.625e-05	0	0	0	1.793e-05	0.00013727	0	0	0	0
CASSLEETSNSDYTF	0	0.00044004	0	0	2.036e-05	0	0	0.00013727	0	0	0.00193736	0
CASSEGDTLYF	0	0	0	0	0	0	0	0.00013727	0	0	0	0
CASSPSQNTLYF	0.00010883	0.00016502	0	7.415e-05	2.036e-05	6.986e-05	0	0.00013727	0.00038712	0	0	9.546e-05
CASSDWGGSSYEQYF	0	0.00016502	9.25e-05	0	4.072e-05	2.794e-05	0	0.00013727	0	0	0.00016145	0
CASSPDWGDEQYF	0	0.00011001	0	5.561e-05	6.108e-05	8.383e-05	0	0.00013727	0	0	0	0
CASSRGGRAEQFF	5.441e-05	0	4.625e-05	5.561e-05	2.036e-05	1.397e-05	0	0.00013727	0	0	0	0
CASSQDLGGYEQYF	0	0	0	1.854e-05	8.144e-05	0.00011177	0	0.00013727	0	0	0	0
CASGEGNYAEQFF	0	0	0	1.854e-05	0	0	0	0.00013727	0	0	0.00040362	0
CASSPPLRDWGIDEQYF	0	0	0	0	0	0	0	0.00013727	0	0	0.00032289	0
CASSPSDRGPYTGQLYF	0	0.00027503	0	0	0	0	0	0.00013727	0	0	0	0
CTCSAGQFSNERLFF	0	0	0	0	0	0	0	0.00013727	8.8e-06	0	0.00016145	0
CASLGGGYEQYF	0	0	0	0	0	0	0	0.00013727	0	0	0.00024217	0
CASSQGLGQNTLYF	0	5.501e-05	0	0	2.036e-05	0	0	0.00013727	0	0	0	0
CASSHDNANSDYTF	0	0.00016502	0	0	2.036e-05	0	0	0.00013727	0	0	0	0
CASGPGDSDYTF	0	0	0	0	2.036e-05	0	0	0.00013727	0	0	0.00016145	0
CASSLWGSGNTLYF	0	0	0	0	6.108e-05	0	0	0.00013727	0	0	0	0
CASSDAISNERLFF	0	0	0	1.854e-05	0	0	0	0.00013727	0	0	0	0
CASSPDRGRNQAPLF	0	0.00011001	0	0	0	0	0	0.00013727	0	0	0	0
CASSHDWVYEQYF	0	0	9.25e-05	0	0	0	0	0.00013727	0	0	0	0
CTCSADAGDERLFF	0	0	0	0	0	0	0	0.00013727	0	0	8.072e-05	0
CASSCRISGNTLYF	0	0	0	0	0	0	0	0.00013727	0	0	8.072e-05	0
CASGDWDRGAEQFF	0	0	0	0	0	0	0	0.00013727	0	0	8.072e-05	0
CASSLRTGVQNTLYF	0	5.501e-05	0	0	2.036e-05	0	0	0.00013727	0	0	0	0
CASSLRRHTEVFF	0	0	0	0	2.036e-05	1.397e-05	0	0.00013727	2.639e-05	0	0	0
CASRDSDYTF	0	0	4.625e-05	0	0	0	0	0.00013727	0	0	0	0
CTCSAGGTEVFF	0	0	0	1.854e-05	4.072e-05	0	0	0.00013727	0	0	0	0
CGARDQGASAETLYF	0	5.501e-05	0	0	0	0	0	0.00013727	0	0	0	0
CASGEEGKAPLF	0	5.501e-05	0	0	0	0	0	0.00013727	0	0	0	0
CASSQWGGADTGQLYF	0	0	0	0	0	0	0	0.00013727	0	0	0	0
CASGRTGGARQDTQYF	0	0	0	0	0	0	0	0.00013727	0	0	0	0
CASSDTGRGAEQFF	0	0	0	0	0	0	0	0.00013727	0	0	0	0
CASGDGGHTEVFF	0	0	0	0	0	0	0	0.00013727	0	0	0	0
CASSDVLGGFNYAEQFF	0	0	0	0	2.036e-05	0	0	0.00013727	0	0	0	0
CAWSLNRHSDYTF	0	0	0	0	2.036e-05	0	0	0.00013727	0	0	0	0
CASRRDRVNSDYTF	0	0	0	0	0	0	0	0.00013727	0	0	0	0
CASSLRQIISNERLFF	0	0	0	0	0	0	0	0.00013727	0	0	0	0
CASSDAADRDEQYF	0	0	0	0	0	0	0	0.00013727	0	0	0	0
CASGEDWGGFEQYF	0	0	0	0	0	0	0	0.00013727	0	0	0	0
CGAREGGANTEVFF	0	0	0	0	0	0	0	0.00013727	0	0	0	0
CSSSQWGGSAETLYF	0	0	0	0	0	0	0	0.00013727	0	0	0	0
CASSHPGGQDTQYF	0	0	0	0	0	0	0	0.00013727	0	0	0	0
CASWGGDEQYF	0	0	0	0	0	0	0	0.00013727	0	0	0	0
CASSLIRAGQYF	0	0	0	0	0	0	0	0.00013727	0	0	0	0
CASTQGSYNSPLYF	0	0	0	0	0	0	0	0.00013727	0	0	0	0
CTCSAGTGGEVFF	0	0	0	0	0	0	0	0.00013727	0	0	0	0
CASSGLRTGGQDTQYF	0	0	0	0	0	0	0	0.00013727	0	0	0	0
CASSPSQGTNTEVFF	0	0	0	0	0	0	0	0.00013727	0	0	0	0
CASTPGLGGLYEQYF	0	0	0	0	0	0	0	0.00013727	0	0	0	0
CASSQTRNQAPLF	0	0	0	0	0	0	0	0.00013727	0	0	0	0
CASSARDRDYEQYF	0	0	0	0	0	0	0	0.00013727	0	0	0	0
CASSFLLGVYEQYF	0	0	0	0	0	0	0	0.00013727	0	0	0	0
CASSEHWGNQDTQYF	0	0	0	0	0	0	0	0.00013727	0	0	0	0
CSSRDRDWGYEQYF	0	0	0	0	0	0	0	0.00013727	0	0	0	0
CATRDWGVEQYF	0	0	0	0	0	0	0	0.00013727	0	0	0	0
CASSWDWGGVGAEQFF	0	0	0	0	0	0	0	0.00013727	0	0	0	0
CASSLSRGYSDYTF	0	0	0	0	0	0	0	0.00013727	0	0	0	0
CASSRDNYAEQFF	0.00027206	0.00038504	4.625e-05	0.00016683	0.00014252	0.00023752	0.00010757	0.00011766	8.8e-06	0	0	0
CASSQGQGYAEQFF	0	5.501e-05	0	5.561e-05	2.036e-05	2.794e-05	8.964e-05	0.00011766	9.678e-05	0	0.00048434	0.00286383
CASSSRDWGYEQYF	0.00054413	0.00022002	0.000185	0.0001483	0.00032576	0.00026546	3.586e-05	0.00011766	1.76e-05	0	0	0
CASGEGLGVYEQYF	0	0	0	0	4.072e-05	0	3.586e-05	0.00011766	0	0	0	0
CASSLRGSGNTLYF	5.441e-05	0.00022002	0.00013875	0.0001483	0.0001018	2.794e-05	1.793e-05	0.00011766	0	0	0	0
CASSSGQKNTLYF	0	5.501e-05	4.625e-05	1.854e-05	0	2.794e-05	1.793e-05	0.00011766	0	0	8.072e-05	0
CASRDNQAPLF	0	0	0	0	0	1.397e-05	0	0.00011766	0	0.00016969	0	0
CASGDPGSNTEVFF	0	0	0	0	0	0	0	0.00011766	0	0.00016969	0	0
CASSPPGGDAEQFF	0	0	0	0	0	0	0	0.00011766	0	0	0.00161447	0
CASSRGGHTEVFF	0	0	0	0	0	0	0	0.00011766	0	0	0.00113013	0
CASSFGNTLYF	0	0.00044004	0	3.707e-05	2.036e-05	2.794e-05	0	0.00011766	1.76e-05	0	0	0
CASSLGDERLFF	0.00016324	0	4.625e-05	5.561e-05	4.072e-05	4.191e-05	0	0.00011766	0.00019356	0	0	0
CASSLGTTNSDYTF	5.441e-05	0	9.25e-05	1.854e-05	0.00012216	0.00013972	0	0.00011766	8.8e-06	0	0	0
CASSPSGGYAEQFF	0	0.00016502	0	3.707e-05	8.144e-05	1.397e-05	0	0.00011766	0	0	0.00016145	0
CASSPQGNSDYTF	0	0.00011001	4.625e-05	5.561e-05	2.036e-05	5.589e-05	0	0.00011766	8.8e-06	0	0	0
CASSWTGQDTQYF	0.00010883	0.00016502	4.625e-05	1.854e-05	4.072e-05	1.397e-05	0	0.00011766	0	0	0	0
CASSLDWGNQDTQYF	0.00010883	0	0	5.561e-05	4.072e-05	6.986e-05	0	0.00011766	0	0	0	0
CASSFGNSDYTF	0	0	9.25e-05	3.707e-05	4.072e-05	2.794e-05	0	0.00011766	0	0	0	0
CASSWDSQNTLYF	0	0	4.625e-05	1.854e-05	6.108e-05	1.397e-05	0	0.00011766	0	0	0.00016145	0
CASKGQGNQAPLF	0	0	0	3.707e-05	0	0	0	0.00011766	0	0	0.00016145	0
CASSQDWGGSSAETLYF	0	0	0	0	0	0	0	0.00011766	0	0	0.00024217	0
CASSGDRGYTLYF	0	0	0	0	0	0	0	0.00011766	0	0	0.00024217	0
CTCSAGVAEVFF	0	0.00011001	0	0	0	0	0	0.00011766	0	0	8.072e-05	0
CASSQAADYTF	0	0.00022002	0	0	0	0	0	0.00011766	0	0	0	0
CASSWTVSYEQYF	0	0	0	0	0	0	0	0.00011766	0	0	0	0
CASSPDGNTGQLYF	0	5.501e-05	0	1.854e-05	2.036e-05	0	0	0.00011766	0	0	8.072e-05	0
CASSLEGNTEVFF	0	0	0	1.854e-05	2.036e-05	1.397e-05	0	0.00011766	0	0	0	0
CASSWTGGNTLYF	0.00010883	0	0	0	0	0	0	0.00011766	0	0	8.072e-05	0
CASSPGQGNYEQYF	0.00010883	0	0	0	0	0	0	0.00011766	0	0	0	0
CASGDAGNERLFF	0	5.501e-05	0	3.707e-05	0	1.397e-05	0	0.00011766	3.519e-05	0	0	0
CASGGPGQLYF	0	0	0	0	4.072e-05	0	0	0.00011766	0	0	0	0
CASSSGRRDTLYF	0	0	0	0	0	0	0	0.00011766	0	0	0.00016145	0
CASSLAWGANTEVFF	0	0	0	0	0	0	0	0.00011766	0	0	0.00016145	0
CASSLSTWTGRNTQYF	0	0	0	0	0	0	0	0.00011766	0	0	8.072e-05	0
CASSPDWVQDTQYF	0	0	0	0	2.036e-05	2.794e-05	0	0.00011766	0	0	0	0
CASTGGNYAEQFF	0	0	0	3.707e-05	4.072e-05	1.397e-05	0	0.00011766	1.76e-05	0	0	0
CASSPPGATEVFF	5.441e-05	0	0	0	0	0	0	0.00011766	0	0	0	0
CASSFGSNTEVFF	5.441e-05	5.501e-05	0	0	2.036e-05	0	0	0.00011766	0	0	0	0
CASSPTGNEQYF	0	0	0	3.707e-05	4.072e-05	5.589e-05	0	0.00011766	0	0	0	0
CASSIYRQNTLYF	0	5.501e-05	0	0	0	0	0	0.00011766	0	0	0	0
CGARDPGNEQYF	0	0.00011001	0	0	2.036e-05	0	0	0.00011766	0	0	0	0
CASSLLGGSAEQFF	0	0	0	0	0	0	0	0.00011766	0	0	8.072e-05	0
CASSPHRGGNTEVFF	0	0	0	0	0	0	0	0.00011766	0	0	8.072e-05	0
CASPGNYAEQFF	0	0	0	0	0	0	0	0.00011766	0	0	8.072e-05	0
CASSTGRRTEVFF	0	0	0	0	0	0	0	0.00011766	0	0	8.072e-05	0
CASSGVKEVFF	0	0	0	0	0	0	0	0.00011766	0	0	0	0
CASSMDRVSNERLFF	0	5.501e-05	0	0	0	0	0	0.00011766	0	0	0	0
CASGERGARDTQYF	0	0	4.625e-05	0	0	0	0	0.00011766	0	0	0	0
CASSIRRSDYTF	0	0	0	0	4.072e-05	0	0	0.00011766	0	0	0	0
CASSFPGQYAEQFF	0	0	0	0	4.072e-05	0	0	0.00011766	0	0	0	0
CASSRLGDPGQLYF	0	0	0	0	0	0	0	0.00011766	0	0	0	0
CASSLPGQKYEQYF	0	0	0	0	0	1.397e-05	0	0.00011766	0	0	0	0
CASSDASSTGQLYF	0	0	0	0	2.036e-05	0	0	0.00011766	0	0	0	0
CASSLDERGGAETLYF	0	0	0	0	2.036e-05	0	0	0.00011766	0	0	0	0
CASGDATGGPSSEQYF	0	0	0	0	2.036e-05	0	0	0.00011766	0	0	0	0
CASSPRTGMDTEVFF	0	0	0	0	2.036e-05	0	0	0.00011766	0	0	0	0
CASSSRAPKINNQAPLF	0	0	0	0	2.036e-05	0	0	0.00011766	0	0	0	0
CGAGTNYAEQFF	0	0	0	0	0	0	0	0.00011766	0	0	0	0
CASGDPGHSNSDYTF	0	0	0	0	0	0	0	0.00011766	0	0	0	0
CASSLRQGRNSDYTF	0	0	0	0	0	0	0	0.00011766	0	0	0	0
CASSGRGYAEQFF	0	0	0	0	0	1.397e-05	0	0.00011766	0	0	0	0
CASSDRRTEVFF	0	0	0	0	0	0	0	0.00011766	8.8e-06	0	0	0
CASGKTGGQNTLYF	0	0	0	0	0	0	0	0.00011766	0	0	0	0
CTCSAENTANTEVFF	0	0	0	0	0	0	0	0.00011766	0	0	0	0
CASSLDREGYAEQFF	0	0	0	0	0	0	0	0.00011766	0	0	0	0
CASSRDWINTEVFF	0	0	0	0	0	0	0	0.00011766	0	0	0	0
CASSLFGASAETLYF	0	0	0	0	0	0	0	0.00011766	0	0	0	0
CASRGDLSNERLFF	0	0	0	0	0	0	0	0.00011766	0	0	0	0
CGARERGGANSDYTF	0	0	0	0	0	0	0	0.00011766	0	0	0	0
CASSSDREEAETLYF	0	0	0	0	0	0	0	0.00011766	0	0	0	0
CASSPGFNQAPLF	0	0	0	0	0	0	0	0.00011766	0	0	0	0
CASSPLGGLYAEQFF	0	0	0	0	0	0	0	0.00011766	0	0	0	0
CASGRDRGYEQYF	0	0	0	0	0	0	0	0.00011766	0	0	0	0
CASSQDWGQYF	0	0	0	0	0	0	0	0.00011766	0	0	0	0
CASSDGVNYAEQFF	0	0	0	0	0	0	0	0.00011766	0	0	0	0
CASSHREQYF	0	0	0	0	0	0	0	0.00011766	0	0	0	0
CTCSAGDWGGAHTGQLYF	0	0	0	0	0	0	0	0.00011766	0	0	0	0
CASSLPGHQYAEQFF	0	0	0	0	0	0	0	0.00011766	0	0	0	0
CASSLRQGWNTEVFF	0	0	0	0	0	0	0	0.00011766	0	0	0	0
CASSRRQGEEQYF	0.00081619	0.00011001	0	3.707e-05	0	0	0.00200803	9.805e-05	0	0.00305447	0.00516629	0
CASSPGGIYAEQFF	0.00010883	0	0	9.269e-05	0	0	0.00077094	9.805e-05	0	0	0.00024217	0
CASGDRGEQYF	0.00010883	0.00011001	0	5.561e-05	0.0001018	0.00015369	0.00026893	9.805e-05	8.8e-06	0	0	0
CASSLTGGQDTQYF	0	0	0.000185	0.0001483	8.144e-05	4.191e-05	0.00010757	9.805e-05	8.8e-06	0	0	0
CASSFWGGNYAEQFF	0	5.501e-05	0	0	0	0	5.379e-05	9.805e-05	1.76e-05	0.00050908	0	0.00023865
CASSLRRDEQYF	0	0	0.00013875	0	0	0	5.379e-05	9.805e-05	1.76e-05	0	0	0
CASSGGNYAEQFF	0.00010883	0.00011001	9.25e-05	1.854e-05	2.036e-05	6.986e-05	5.379e-05	9.805e-05	8.8e-06	0	8.072e-05	0
CASSPGGSYEQYF	0	0	4.625e-05	3.707e-05	4.072e-05	0.00020957	5.379e-05	9.805e-05	8.8e-06	0	0	0
CASSQDRHQAPLF	0	0.00016502	0	0	0	0	5.379e-05	9.805e-05	0	0	0	0
CASSLDNYEQYF	0.00010883	0.00011001	0.00036999	9.269e-05	0.00036648	0.00027943	3.586e-05	9.805e-05	0.00080943	0	0.00298676	0
CASSRDNYEQYF	0.00010883	0	9.25e-05	7.415e-05	0.00032576	0.0001956	3.586e-05	9.805e-05	0	0	0.00016145	0
CASSLGGEDTQYF	5.441e-05	5.501e-05	4.625e-05	3.707e-05	0	5.589e-05	3.586e-05	9.805e-05	0	0	0	0
CASSPGQGNTLYF	0	0	0	3.707e-05	2.036e-05	1.397e-05	1.793e-05	9.805e-05	0	0	0	0
CASSPRDRDYAEQFF	0	0	0	0	0	0	1.793e-05	9.805e-05	0	0	0	0
CASSLAWGGYAEQFF	0	0	0	0	4.072e-05	4.191e-05	0	9.805e-05	0	0.00084846	0	0
CASSRDWGGYAEQFF	5.441e-05	0	0.00013875	5.561e-05	6.108e-05	0.00012574	0	9.805e-05	8.8e-06	0.00033939	0	0
CASGDAGTGNYAEQFF	0	0	0	0	2.036e-05	0	0	9.805e-05	0	0	0	0
CGAREGGQNTLYF	0	0	0	0	2.036e-05	1.397e-05	0	9.805e-05	0	0	0	0
CASSLGQGDTQYF	0	5.501e-05	0	0	6.108e-05	4.191e-05	0	9.805e-05	0	0	0	0
CASSGGGMYAEQFF	0	5.501e-05	0	0	2.036e-05	0	0	9.805e-05	0	0	0.0110591	0
CASGDAGYEQYF	0.00010883	0.00016502	0.000185	0.00012976	6.108e-05	0.00040518	0	9.805e-05	0	0	0	0
CSSSQSRHSDYTF	0	0	0	0	0	1.397e-05	0	9.805e-05	0.00064227	0	0	0.00019092
CASSPGQSNERLFF	5.441e-05	5.501e-05	0	3.707e-05	0.00024432	0.00011177	0	9.805e-05	1.76e-05	0	0	0
CASSLRGGEQYF	0.00021765	0	0.00023125	3.707e-05	8.144e-05	5.589e-05	0	9.805e-05	0	0	0	9.546e-05
CASSPGTGKAEQFF	0	0	4.625e-05	0	0	0	0	9.805e-05	3.519e-05	0	0.00088796	0
CTCSAGQGMVTEVFF	0	0	0	0	0	0	0	9.805e-05	0	0	0.00088796	0
CASSDAGGSAETLYF	0	5.501e-05	0	7.415e-05	0.00012216	6.986e-05	0	9.805e-05	8.8e-06	0	0.00024217	0
CASSLGSAETLYF	5.441e-05	0.00016502	0.00013875	7.415e-05	8.144e-05	9.78e-05	0	9.805e-05	1.76e-05	0	0	0
CASSPGTGVEQYF	0	0	0	9.269e-05	6.108e-05	2.794e-05	0	9.805e-05	2.639e-05	0	0	0
CASSPTNSGNTLYF	5.441e-05	0	0	3.707e-05	2.036e-05	2.794e-05	0	9.805e-05	0	0	0.00024217	0
CASSLGQTYEQYF	0	0	9.25e-05	3.707e-05	8.144e-05	6.986e-05	0	9.805e-05	0	0	0	0
CASSLQGANTEVFF	0.00010883	5.501e-05	0.00013875	1.854e-05	2.036e-05	5.589e-05	0	9.805e-05	8.8e-06	0	8.072e-05	0
CASSLGDNYAEQFF	0	0	0	9.269e-05	8.144e-05	4.191e-05	0	9.805e-05	8.8e-06	0	0	0
CASGDGGLGGYEQYF	0.00010883	0.00011001	0	1.854e-05	0	0	0	9.805e-05	0	0	0	0
CASSFGISNERLFF	0	0	0	3.707e-05	2.036e-05	0	0	9.805e-05	0.00017596	0	0	0
CASSPNQDTQYF	5.441e-05	0	9.25e-05	5.561e-05	8.144e-05	1.397e-05	0	9.805e-05	0	0	0.00016145	0
CASSDRGRGAETLYF	0	5.501e-05	0	0	8.144e-05	0	0	9.805e-05	0	0	0.00032289	0
CASSISGTTNERLFF	0	0	0	0	0	0	0	9.805e-05	8.8e-06	0	0.00040362	0
CASSLGRNTGQLYF	5.441e-05	0	4.625e-05	5.561e-05	2.036e-05	2.794e-05	0	9.805e-05	0	0	0	0
CASSIPRNSGNTLYF	0	0	0	0	0	0	0	9.805e-05	0	0	0.00040362	0
CASSDFPGLGERLFF	0	0	0	0	0	0	0	9.805e-05	0	0	0.00040362	0
CASSSGVSNERLFF	0	0	0	1.854e-05	2.036e-05	2.794e-05	0	9.805e-05	0	0	0	0
CASSIRGAGNTLYF	0	5.501e-05	9.25e-05	1.854e-05	4.072e-05	1.397e-05	0	9.805e-05	0	0	0	0
CASSPGTDYAEQFF	5.441e-05	0	0	5.561e-05	2.036e-05	2.794e-05	0	9.805e-05	1.76e-05	0	0	0
CASSLTGEDTQYF	0	0	4.625e-05	5.561e-05	4.072e-05	0.00011177	0	9.805e-05	0	0	0	0
CASSPTGWEQYF	0	0	0	0	4.072e-05	0	0	9.805e-05	0	0	0.00016145	0
CTCSARTGVQDTQYF	0	0	0	0	0	0	0	9.805e-05	0	0	0.00024217	0
CASSPDRGREEVFF	0	0	0	0	0	0	0	9.805e-05	0	0	0.00024217	0
CASTPDRYEQYF	0	0.00011001	0	1.854e-05	0	0	0	9.805e-05	0	0	0	0
CASGNSDYTF	0	5.501e-05	0	1.854e-05	0	0	0	9.805e-05	0	0	0.00016145	0
CASSPRDRNSGNTLYF	0	0.00011001	9.25e-05	0	0	1.397e-05	0	9.805e-05	0	0	0	0
CASSFRGSNERLFF	0	0	0	1.854e-05	6.108e-05	8.383e-05	0	9.805e-05	0	0	0	0
CASSQAYEQYF	0	0	0	3.707e-05	0.0001018	2.794e-05	0	9.805e-05	8.8e-06	0	0	0
CASSYWGGAEQYF	0	0	0	0	6.108e-05	5.589e-05	0	9.805e-05	0	0	8.072e-05	0
CASSPDWGEGEQYF	0	0.00011001	0	0	8.144e-05	0	0	9.805e-05	0	0	0	0
CASSFRTDNERLFF	0	0	0	0	2.036e-05	0	0	9.805e-05	0	0	0.00016145	0
CASSDWGGVAETLYF	0	0	0	0	2.036e-05	0	0	9.805e-05	0	0	0	0
CASSQELSYEQYF	0	0	0	0	0.0001018	0	0	9.805e-05	0	0	0	0
CASSPTGGDEQYF	0	0	0	7.415e-05	0	2.794e-05	0	9.805e-05	0	0	0	0
CASSNRGGEQYF	0	0	0	0	0	0	0	9.805e-05	0	0	0.00016145	0
CASSPRDRVEQYF	0.00010883	0	0	3.707e-05	0	0	0	9.805e-05	0	0	0	0
CSSSQHWGGSSYEQYF	0	0.00016502	0	0	0	0	0	9.805e-05	0	0	0	0
CASSLEHQDTQYF	0	0	0	0	0	0	0	9.805e-05	8.8e-06	0	8.072e-05	0
CASSSGTGGTVFF	0	0	0	0	0	0	0	9.805e-05	0	0	0.00016145	0
CACPGQGDSAETLYF	0	0	0	0	0	0	0	9.805e-05	0	0	0.00016145	0
CASSIAGIYAEQFF	0	0	0	0	0	0	0	9.805e-05	0	0	0.00016145	0
CASSLGGRFSDYTF	0	0	0	0	0	0	0	9.805e-05	0	0	0.00016145	0
CASSPGQGHQNTLYF	0	0	0	0	2.036e-05	0	0	9.805e-05	0	0	8.072e-05	0
CASSPDAEQFF	0	0	0	1.854e-05	0	0	0	9.805e-05	1.76e-05	0	8.072e-05	0
CASSLGGGNQDTQYF	0	0	0	1.854e-05	4.072e-05	0	0	9.805e-05	0	0	0	0
CASSFPGGPYEQYF	0	0	0	0	4.072e-05	0	0	9.805e-05	0	0	8.072e-05	0
CASSLVGFSNERLFF	0	0	0	0	4.072e-05	0	0	9.805e-05	0	0	8.072e-05	0
CASSLSRASDYTF	0	0	9.25e-05	0	0	0	0	9.805e-05	0	0	0	0
CASSMGGQNTLYF	5.441e-05	0	0	1.854e-05	0	0	0	9.805e-05	0	0	0	0
CASSDYRGGAEQFF	0	5.501e-05	0	0	0	0	0	9.805e-05	0	0	0	0
CASSQDRGNTGQLYF	0	0	0	0	4.072e-05	0	0	9.805e-05	0	0	0	0
CASSLRGRSDYTF	0	0	0	0	0	0	0	9.805e-05	0	0	0	0
CASSMGLVSYEQYF	0	0	0	0	8.144e-05	0	0	9.805e-05	0	0	0	0
CASTGGAQDTQYF	0	0	0	0	0	0	0	9.805e-05	0	0	8.072e-05	0
CASSRVRGLSNERLFF	0	0	0	0	0	0	0	9.805e-05	0	0	8.072e-05	0
CASSLRDWGTYEQYF	0	0	0	7.415e-05	0	0	0	9.805e-05	0	0	0	0
CASSFGTGGPETLYF	0	0	0	0	0	0	0	9.805e-05	0	0	0	0
CASSRDWGGDYAEQFF	0	5.501e-05	0	0	0	0	0	9.805e-05	0	0	0	0
CASSMGQYEQYF	0	0	0	0	0	0	0	9.805e-05	0	0	0	0
CAWSLGTGATEVFF	0	5.501e-05	0	0	0	0	0	9.805e-05	0	0	0	0
CASGDVDINERLFF	0	5.501e-05	0	0	0	0	0	9.805e-05	0	0	0	0
CASSVNYAEQFF	0	0	0	0	2.036e-05	0	0	9.805e-05	0	0	0	0
CASSSQGAEQYF	0	0	0	0	0	4.191e-05	0	9.805e-05	0	0	0	0
CASGELDWAYEQYF	0	0	0	0	4.072e-05	0	0	9.805e-05	0	0	0	0
CASSPGTGGAPYEQYF	0	0	0	0	4.072e-05	0	0	9.805e-05	0	0	0	0
CASSLARQGAGEQYF	0	0	0	3.707e-05	0	0	0	9.805e-05	0	0	0	0
CASSLGVGSDYTF	0	0	0	1.854e-05	0	1.397e-05	0	9.805e-05	0	0	0	0
CTCSADSNQAPLF	0	0	0	0	0	0	0	9.805e-05	2.639e-05	0	0	0
CASSLEDRGDNQAPLF	0	0	0	0	2.036e-05	0	0	9.805e-05	0	0	0	0
CASSWNSDYTF	0	0	0	0	0	0	0	9.805e-05	0	0	0	0
CASSFAGEAGQLYF	0	0	0	0	0	0	0	9.805e-05	0	0	0	0
CASRTGTYNNQAPLF	0	0	0	0	0	0	0	9.805e-05	0	0	0	0
CASSDKQGNHAEQFF	0	0	0	0	0	0	0	9.805e-05	0	0	0	0
CASSDEGQGAVTEVFF	0	0	0	0	0	0	0	9.805e-05	0	0	0	0
CASSSTGITNERLFF	0	0	0	0	0	0	0	9.805e-05	0	0	0	0
CTCSAGTKYEQYF	0	0	0	0	0	0	0	9.805e-05	0	0	0	0
CASTWDRGNQAPLF	0	0	0	0	0	0	0	9.805e-05	0	0	0	0
CASSERVSTEVFF	0	0	0	0	0	0	0	9.805e-05	0	0	0	0
CASSLIFSNERLFF	0	0	0	0	0	0	0	9.805e-05	0	0	0	0
CASSRGRGPNSDYTF	0	0	0	0	0	0	0	9.805e-05	0	0	0	0
CAAHRDEQYF	0	0	0	0	0	0	0	9.805e-05	0	0	0	0
CASSPSWDYAEQFF	0	0	0	0	0	0	0	9.805e-05	0	0	0	0
CTCSAGTGAEQYF	0	0	0	0	0	0	0	9.805e-05	0	0	0	0
CASSLDAWGVTGQLYF	0	0	0	0	0	0	0	9.805e-05	0	0	0	0
CASSGTGGNSPLYF	0	0	0	0	0	0	0	9.805e-05	0	0	0	0
CASSRSGGDAEQFF	0	0	0	0	0	0	0	9.805e-05	0	0	0	0
CASSAWGGYAEQFF	0	0	0	0	0	0	0	9.805e-05	0	0	0	0
CASSFPTGLGEQYF	0	0	0	0	0	0	0	9.805e-05	0	0	0	0
CASSLLIYEQYF	0	0	0	0	0	0	0	9.805e-05	0	0	0	0
CASGDGQGTERLFF	0	0	0	0	0	0	0	9.805e-05	0	0	0	0
CAWSLGGYNNQAPLF	0	0	0	0	0	0	0	9.805e-05	0	0	0	0
CASSDQGRNSDYTF	0	0	0	0	0	0	0	9.805e-05	0	0	0	0
CTCSADRTGGTGAPLF	0	0	0	0	0	0	0	9.805e-05	0	0	0	0
CARGLGGRGEQYF	0	0	0	0	0	0	0	9.805e-05	0	0	0	0
CASRDRGLYAEQFF	0	0	0	0	0	0	0	9.805e-05	0	0	0	0
CASSLRGHGTGQLYF	0	0	0	0	0	0	0	9.805e-05	0	0	0	0
CASSSRQGAGGAEQYF	0	0	0	0	0	0	0	9.805e-05	0	0	0	0
CASRIGRRAEVFF	0	0	0	0	0	0	0	9.805e-05	0	0	0	0
CASSLDRGQGEEQYF	0	0	0	0	0	0	0	9.805e-05	0	0	0	0
CASSPDKYEQYF	0.00048972	0.00016502	9.25e-05	0.0005005	6.108e-05	6.986e-05	0.0184129	7.844e-05	0.00196199	0	0	9.546e-05
CASSLEGSYAEQFF	0	0.00016502	0	1.854e-05	0	1.397e-05	0.00132674	7.844e-05	0	0	0	0
CASSGYEQYF	0.00021765	0.00011001	0.00055499	5.561e-05	0.00024432	0.00012574	0.00077094	7.844e-05	0	0	0	0
CASSQEQGGAETLYF	0	0	0	0	0	0	0.00035858	7.844e-05	0.00026395	0	0.00040362	9.546e-05
CASSLYEQYF	0.00027206	0.00011001	0.000185	0.00042635	0.00018324	0.00040518	0.00014343	7.844e-05	0.00126694	0.00033939	0.00024217	0.00014319
CASSLGGEQYF	0.00038089	0.00038504	0.00050874	0.0003522	0.00042756	0.00046106	0.0001255	7.844e-05	0	0	0.00129157	0
CASSLRRTEVFF	0	0	0	0	2.036e-05	2.794e-05	7.172e-05	7.844e-05	0.00121415	0	0	0.00014319
CASSMGGNYAEQFF	0	0.00016502	9.25e-05	3.707e-05	6.108e-05	2.794e-05	5.379e-05	7.844e-05	0	0	0.00121085	0.00076369
CASSWGGEQYF	0	0	9.25e-05	1.854e-05	6.108e-05	6.986e-05	5.379e-05	7.844e-05	9.678e-05	0	0	0
CASSLVPNSDYTF	0	5.501e-05	0	0	2.036e-05	2.794e-05	5.379e-05	7.844e-05	0	0	0	0
CASSLGTGSYEQYF	0	0.00011001	0	5.561e-05	0.00012216	1.397e-05	3.586e-05	7.844e-05	0	0	0	0
CASSLGWEQYF	0	0	0	0	4.072e-05	4.191e-05	3.586e-05	7.844e-05	1.76e-05	0	0.00016145	0
CASSPGTGVYEQYF	0.00027206	0.00016502	0.00023125	0.00011122	0.0001018	0.0001956	1.793e-05	7.844e-05	1.76e-05	0	0	0
CASSPRLGGYEQYF	0	0	0	9.269e-05	0	0.00013972	1.793e-05	7.844e-05	0	0	0	0
CASSLGPSAETLYF	0.00010883	0	9.25e-05	3.707e-05	0	4.191e-05	1.793e-05	7.844e-05	0	0	0.00016145	0
CASSDSGGQDTQYF	0	0	0	3.707e-05	0	1.397e-05	1.793e-05	7.844e-05	0	0	0	0
CASGETGDTQYF	0	0	0	0	2.036e-05	1.397e-05	1.793e-05	7.844e-05	0	0	0	0
CASGDGLGSQNTLYF	0	0.00011001	0	0	4.072e-05	0	0	7.844e-05	4.399e-05	0.00016969	0.00056506	4.773e-05
CASSLGNYAEQFF	0.00010883	0.00016502	9.25e-05	0.0001483	0.00022396	0.00023752	0	7.844e-05	8.8e-06	0.00016969	0	0
CASSPTGYEQYF	0.00010883	0.00022002	0.00023125	0.00031513	0.00022396	0.00015369	0	7.844e-05	0.00075664	0	0	0.0004773
CASRAGNTLYF	0	5.501e-05	0	0	0	1.397e-05	0	7.844e-05	2.639e-05	0	0	0
CASSEGGQAPLF	0	0.00027503	0	0	2.036e-05	0	0	7.844e-05	0.00113496	0	0	0.00076369
CASSQGEQYF	0	5.501e-05	0.000185	0	8.144e-05	0.00012574	0	7.844e-05	1.76e-05	0	0.00064579	0
CASSPQGYEQYF	0	0.00016502	0.000185	1.854e-05	6.108e-05	0.00012574	0	7.844e-05	0.00013197	0	0	9.546e-05
CASSGSSYEQYF	0	0	0	0	0.00012216	0.00018163	0	7.844e-05	0	0	0	0
CASRPGTGYSDYTF	0	0	9.25e-05	0	0	0	0	7.844e-05	0	0	0.00096868	0
CASSPGGEQYF	0.00021765	0.00011001	0	0.00020391	8.144e-05	5.589e-05	0	7.844e-05	4.399e-05	0	0	0
CASSLDNQDTQYF	0.00010883	0.00011001	0.00013875	3.707e-05	8.144e-05	9.78e-05	0	7.844e-05	2.639e-05	0	0	0
CASSLGQNTLYF	5.441e-05	0	0.00023125	0.0001483	8.144e-05	5.589e-05	0	7.844e-05	5.279e-05	0	0	9.546e-05
CASSPGGFEQYF	0	0.00011001	0	0	0.0001018	2.794e-05	0	7.844e-05	0	0	0.00040362	0
CASSREGNQDTQYF	0	0.00038504	0	0	4.072e-05	0	0	7.844e-05	0	0	0	0
CASSSQNTLYF	5.441e-05	5.501e-05	4.625e-05	7.415e-05	4.072e-05	9.78e-05	0	7.844e-05	2.639e-05	0	8.072e-05	0
CASSQGQGYTEVFF	0	0	0	0	0	0	0	7.844e-05	6.159e-05	0	0.00032289	9.546e-05
CASEATEVFF	0	5.501e-05	4.625e-05	0	2.036e-05	0	0	7.844e-05	0	0	0.00040362	0
CASSSWGGSYEQYF	0.00016324	0	0	0	4.072e-05	2.794e-05	0	7.844e-05	0	0	0	0
CASSGGSGNTLYF	0.00016324	5.501e-05	0	0	0.00012216	0	0	7.844e-05	0	0	8.072e-05	0
CASSHPDREKNTLYF	0	0.00011001	0	0	2.036e-05	0	0	7.844e-05	0	0	0.00032289	0
CASSLKTASAETLYF	0	5.501e-05	0	0	2.036e-05	1.397e-05	0	7.844e-05	0	0	0.00032289	0
CASSLTGGLGTNTGQLYF	0	0	0	0	0	0	0	7.844e-05	0	0	0.00048434	0
CASSMRDWGVAEQFF	0	0	0	0	0	0	0	7.844e-05	0	0	0	0
CASSRGASYEQYF	0.00010883	0	0	0	6.108e-05	0	0	7.844e-05	0	0	0.00016145	0
CASSPSTGGAYEQYF	0	0	0	0	0	0	0	7.844e-05	0	0	0.00016145	0
CASSQDRANTGQLYF	0	0	0	0	2.036e-05	2.794e-05	0	7.844e-05	0	0	0.00024217	0
CGARTGGYEQYF	0.00032648	0	0	0	0	0	0	7.844e-05	0	0	0	0
CASSPGTANERLFF	0	0	0	3.707e-05	0	5.589e-05	0	7.844e-05	0	0	8.072e-05	0
CASGDALGGDTQYF	0	0	4.625e-05	1.854e-05	2.036e-05	0	0	7.844e-05	8.8e-06	0	8.072e-05	0
CASSDRTGRDTQYF	0	0	0	0	0	0	0	7.844e-05	0	0	0.00032289	0
CASRDRGNERLFF	0	0.00011001	9.25e-05	0	4.072e-05	5.589e-05	0	7.844e-05	0	0	0	0
CASSLVGVGNTLYF	0.00010883	0	0	1.854e-05	6.108e-05	0	0	7.844e-05	0	0	0	0
CASSLEPWGSGNTLYF	0	0	0	0	0	0	0	7.844e-05	0	0	0.00024217	0
CASSRDVRGSAETLYF	0	0	0	0	0	0	0	7.844e-05	0	0	0.00024217	0
CASSQGTGAYEQYF	0.00016324	0	0	0	0	5.589e-05	0	7.844e-05	0	0	0	0
CASGDGEGRNTEVFF	0	0	0	0	0	0	0	7.844e-05	0	0	0	0
CASSLGDRGGEQYF	0	0	0	3.707e-05	0	5.589e-05	0	7.844e-05	0	0	8.072e-05	0
CASSSGLGVNQDTQYF	0	0	9.25e-05	0	4.072e-05	0	0	7.844e-05	0	0	0	0
CASSGGLEQYF	0	0.00016502	0	0	0	0	0	7.844e-05	0	0	0	0
CASSPRDRGYEQYF	0	0	0	7.415e-05	4.072e-05	0	0	7.844e-05	0	0	0	0
CASSQEGGSAETLYF	0	0	0	1.854e-05	0	0	0	7.844e-05	0	0	0	0
CTCSADGYEQYF	0	0	0	0.00011122	0	4.191e-05	0	7.844e-05	1.76e-05	0	0	0
CASSPGSSAETLYF	0	0	0	5.561e-05	4.072e-05	1.397e-05	0	7.844e-05	0	0	0	0
CASSSGQGNERLFF	0	0	4.625e-05	5.561e-05	2.036e-05	0	0	7.844e-05	0	0	0	0
CASSLAPYEQYF	0	0.00011001	0	5.561e-05	0	0	0	7.844e-05	0	0	0	0
CASSLRGGQYF	0	0	0	0	0	0	0	7.844e-05	0	0	0.00016145	0
CTCSAGAGVNYAEQFF	0	0	0	0	0	0	0	7.844e-05	0	0	0.00016145	0
CASSSLGGENTLYF	0	0	0	0	0	0	0	7.844e-05	0	0	0.00016145	0
CASSQDRLGEDTQYF	0	5.501e-05	0	3.707e-05	4.072e-05	1.397e-05	0	7.844e-05	0	0	0	0
CASSFRGGEQYF	0	0	0	3.707e-05	0	0	0	7.844e-05	0	0	0	0
CASSDTNERLFF	0	0	0	1.854e-05	6.108e-05	2.794e-05	0	7.844e-05	0	0	0	0
CASSGDNYEQYF	0	0	0	0	0	1.397e-05	0	7.844e-05	0	0	0	0
CASSDMAETLYF	0	0	0	0	0	0	0	7.844e-05	0	0	8.072e-05	0
CASSMGRGEQYF	0	0	0	3.707e-05	0	0	0	7.844e-05	0	0	8.072e-05	0
CASSYRGTSAETLYF	0	0	0	0	2.036e-05	0	0	7.844e-05	0	0	8.072e-05	0
CTCSADRGSPLYF	0	5.501e-05	0	0	2.036e-05	0	0	7.844e-05	0	0	0	0
CASSWGHNERLFF	0	0	0	1.854e-05	0	1.397e-05	0	7.844e-05	0	0	8.072e-05	0
CASSFTGGALEQYF	0	0	0	1.854e-05	0	2.794e-05	0	7.844e-05	0	0	0	0
CTCSADGRNTEVFF	0	0	4.625e-05	0	2.036e-05	0	0	7.844e-05	0	0	0	0
CASSPTDTEVFF	0	0	0	0	0	1.397e-05	0	7.844e-05	1.76e-05	0	0	0
CASSMGAHYAEQFF	0	0	0	0	2.036e-05	0	0	7.844e-05	0	0	8.072e-05	0
CASSLEGRGAEQFF	0	0	0	0	2.036e-05	0	0	7.844e-05	0	0	0	0
CASSWDRGSGNTLYF	0	0	0	1.854e-05	6.108e-05	0	0	7.844e-05	0	0	0	0
CASSPPGQGCTEVFF	0	0	0	0	0	0	0	7.844e-05	0	0	8.072e-05	0
CASSSGLGGPNYAEQFF	0	0	0	0	0	0	0	7.844e-05	0	0	8.072e-05	0
CASSERGHSGNTLYF	0	0	0	0	0	0	0	7.844e-05	0	0	0	0
CASRPGTTYEQYF	0	0	0	3.707e-05	4.072e-05	0	0	7.844e-05	0	0	0	0
CASSPLENTLYF	0	5.501e-05	0	0	2.036e-05	0	0	7.844e-05	0	0	0	0
CASSFGLGLNTGQLYF	0	5.501e-05	0	1.854e-05	0	0	0	7.844e-05	0	0	0	0
CASSTGLGYEQYF	0	0	0	3.707e-05	0	0	0	7.844e-05	0	0	0	0
CASSSGLGATYEQYF	0	5.501e-05	0	0	0	0	0	7.844e-05	0	0	0	0
CASRPGTGGSNERLFF	0	5.501e-05	0	0	0	0	0	7.844e-05	0	0	0	0
CASSSGTGTSDYTF	0	0	0	0	4.072e-05	1.397e-05	0	7.844e-05	0	0	0	0
CASSFPGGARDTQYF	0	0	0	0	0	0	0	7.844e-05	0	0	0	0
CASGDQGGQNTLYF	0	0	0	1.854e-05	0	1.397e-05	0	7.844e-05	0	0	0	0
CASSLRTGYSGNTLYF	0	0	0	0	4.072e-05	0	0	7.844e-05	0	0	0	0
CASSERGVNQDTQYF	0	0	0	0	0	0	0	7.844e-05	0	0	0	0
CASSHISNWGAQDTQYF	0	0	0	0	0	0	0	7.844e-05	0	0	0	0
CASSLGHPYAEQFF	0	0	0	0	0	0	0	7.844e-05	0	0	0	0
CASSLHTPGTDISNERLFF	0	0	0	0	0	0	0	7.844e-05	0	0	0	0
CAPGTGGAETLYF	0	0	0	0	0	0	0	7.844e-05	0	0	0	0
CASSRTGGAEDTQYF	0	0	0	0	0	0	0	7.844e-05	0	0	0	0
CASSAPGGGYEQYF	0	0	0	0	0	0	0	7.844e-05	0	0	0	0
CASSPDRRNTLYF	0	0	0	1.854e-05	2.036e-05	0	0	7.844e-05	0	0	0	0
CASSSDRGGNTEVFF	0	0	0	0	0	0	0	7.844e-05	0	0	0	0
CASSELGGAYEQYF	0	0	0	0	2.036e-05	0	0	7.844e-05	0	0	0	0
CGASVNTEVFF	0	0	0	0	0	0	0	7.844e-05	3.519e-05	0	0	0
CASSPGLGEANTGQLYF	0	0	0	0	2.036e-05	1.397e-05	0	7.844e-05	0	0	0	0
CASTSGGNYAEQFF	0	0	0	0	2.036e-05	1.397e-05	0	7.844e-05	0	0	0	0
CTCSAEAGGYEQYF	0	0	0	0	0	0	0	7.844e-05	0	0	0	0
CASSFGTNTEVFF	0	0	0	0	0	1.397e-05	0	7.844e-05	0	0	0	0
CASNSGQHYAEQFF	0	0	0	0	2.036e-05	0	0	7.844e-05	0	0	0	0
CASGDAEGNYAEQFF	0	0	0	0	2.036e-05	0	0	7.844e-05	0	0	0	0
CASGDARTGGEYAEQFF	0	0	0	0	2.036e-05	0	0	7.844e-05	0	0	0	0
CASGGPGGEDTQYF	0	0	0	0	2.036e-05	0	0	7.844e-05	0	0	0	0
CASSDREGNERLFF	0	0	0	0	2.036e-05	0	0	7.844e-05	0	0	0	0
CASSDRQGASAETLYF	0	0	0	0	2.036e-05	0	0	7.844e-05	0	0	0	0
CASSTPTASNERLFF	0	0	0	0	2.036e-05	0	0	7.844e-05	0	0	0	0
CASGDVDWGVGTLYF	0	0	0	0	2.036e-05	0	0	7.844e-05	0	0	0	0
CASSLRDWGGFNQDTQYF	0	0	0	0	2.036e-05	0	0	7.844e-05	0	0	0	0
CASSLRLGGANTGQLYF	0	0	0	1.854e-05	0	0	0	7.844e-05	0	0	0	0
CASSDSGEDTQYF	0	0	0	0	0	0	0	7.844e-05	0	0	0	0
CASSLEMGGYAEQFF	0	0	0	0	0	0	0	7.844e-05	0	0	0	0
CASSLGLGGPEQFF	0	0	0	0	0	0	0	7.844e-05	0	0	0	0
CASSDGRGRAETLYF	0	0	0	0	0	0	0	7.844e-05	0	0	0	0
CASSIRTGRDTGQLYF	0	0	0	0	0	0	0	7.844e-05	0	0	0	0
CASSQVRAHEQYF	0	0	0	0	0	0	0	7.844e-05	0	0	0	0
CASEGYEQYF	0	0	0	0	0	0	0	7.844e-05	0	0	0	0
CASSQTGGDSGNTLYF	0	0	0	0	0	0	0	7.844e-05	0	0	0	0
CAWSPGTGGGQYF	0	0	0	0	0	0	0	7.844e-05	0	0	0	0
CASSETRYNSPLYF	0	0	0	0	0	0	0	7.844e-05	0	0	0	0
CASGGGLGDSYEQYF	0	0	0	0	0	0	0	7.844e-05	0	0	0	0
CASSPRDWGSHEQYF	0	0	0	0	0	0	0	7.844e-05	0	0	0	0
CASSQETGGFQDTQYF	0	0	0	0	0	0	0	7.844e-05	0	0	0	0
CAWSPKGEYNQAPLF	0	0	0	0	0	0	0	7.844e-05	0	0	0	0
CAWSPLGGRHAEQFF	0	0	0	0	0	0	0	7.844e-05	0	0	0	0
CASSDGQGAGEQYF	0	0	0	0	0	0	0	7.844e-05	0	0	0	0
CAWRRWAETLYF	0	0	0	0	0	0	0	7.844e-05	0	0	0	0
CTCSTYRGNYAEQFF	0	0	0	0	0	0	0	7.844e-05	0	0	0	0
CASSIDGVYAEQFF	0	0	0	0	0	0	0	7.844e-05	0	0	0	0
CTCSADGGQGVQNTLYF	0	0	0	0	0	0	0	7.844e-05	0	0	0	0
CAWSGSSYEQYF	0	0	0	0	0	0	0	7.844e-05	0	0	0	0
CASSTGERDNQAPLF	0	0	0	0	0	0	0	7.844e-05	0	0	0	0
CASSHRDRGQAPLF	0	0	0	0	0	0	0	7.844e-05	0	0	0	0
CASNPGQGYEQYF	0	0	0	0	0	0	0	7.844e-05	0	0	0	0
CASSQETDGNTLYF	0	0	0	0	0	0	0	7.844e-05	0	0	0	0
CASSLSDNEQYF	0	0	0	0	0	0	0	7.844e-05	0	0	0	0
CASSQEGRNSDYTF	0	0	0	0	0	0	0	7.844e-05	0	0	0	0
CTCSADPDRSNERLFF	0	0	0	0	0	0	0	7.844e-05	0	0	0	0
CASRSGHTNSDYTF	0	0	0	0	0	0	0	7.844e-05	0	0	0	0
CASRPRGLSYEQYF	0	0	0	0	0	0	0	7.844e-05	0	0	0	0
CASGDARTGGVYAEQFF	0	0	0	0	0	0	0	7.844e-05	0	0	0	0
CGLGDRGTPLYF	0	0	0	0	0	0	0	7.844e-05	0	0	0	0
CASSPRDWVQDTQYF	0	0	0	0	0	0	0	7.844e-05	0	0	0	0
CASGDLGASGNTLYF	0	0	0	0	0	0	0	7.844e-05	0	0	0	0
CASSLSIAGNTGQLYF	0	0	0	0	0	0	0	7.844e-05	0	0	0	0
CASSLFLNQAPLF	0	0	0	0	0	0	0	7.844e-05	0	0	0	0
CASGDAWEQAPLF	0	0	0	0	0	0	0	7.844e-05	0	0	0	0
CASGDGFSQNTLYF	0	0	0	0	0	0	0	7.844e-05	0	0	0	0
CASSSTLSSYEQYF	0	0	0	0	0	0	0	7.844e-05	0	0	0	0
CASSSRDRNYEQYF	0	0	0	0	0	0	0	7.844e-05	0	0	0	0
CASSQDDRSNYAEQFF	0	0	0	0	0	0	0	7.844e-05	0	0	0	0
CASKAGRTLYF	0	0	0	0	0	0	0	7.844e-05	0	0	0	0
CASSLTGEVNQAPLF	0	0	0	0	0	0	0	7.844e-05	0	0	0	0
CASDGQGYEQYF	0	0	0	0	0	0	0	7.844e-05	0	0	0	0
CSSSQYGTLSNERLFF	0	0	0	0	0	0	0	7.844e-05	0	0	0	0
CASSYRNNQAPLF	0	0	0	0	0	0	0	7.844e-05	0	0	0	0
CASSFGDWVDTQYF	0	0	0	0	0	0	0	7.844e-05	0	0	0	0
CASSRDNIEQYF	0	0	0	0	0	0	0	7.844e-05	0	0	0	0
CASRGLGVSYEQYF	0	0	0	0	0	0	0	7.844e-05	0	0	0	0
CAWDQIRDWGDQNTLYF	0	0	0	0	0	0	0	7.844e-05	0	0	0	0
CASSPATGGARAEQFF	0	0	0	0	0	0	0	7.844e-05	0	0	0	0
CASSLERGNQAPLF	0	0	0	0	0	0	0	7.844e-05	0	0	0	0
CASSMGDNYAEQFF	0	0	0	0	0	0	0	7.844e-05	0	0	0	0
CASRESVFANTEVFF	0	0	0	0	0	0	0	7.844e-05	0	0	0	0
CASSQGDRGLAETLYF	0	0	0	0	0	0	0	7.844e-05	0	0	0	0
CASSLGGYEQYF	0.00010883	0.00044004	0.000185	0.00053757	0.00073296	0.00033532	0.00213353	5.883e-05	7.039e-05	0.00016969	0	0.00014319
CASSLELGGPEQYF	0	0	9.25e-05	0	0	0	0.00130881	5.883e-05	1.76e-05	0.0383506	0	9.546e-05
CASSLRVSNERLFF	0	5.501e-05	0	5.561e-05	6.108e-05	1.397e-05	0.0008068	5.883e-05	0	0	0	0
CASSLGGNYAEQFF	0.00027206	0.00060506	0.00036999	0.00012976	0.0002036	0.00040518	0.00021515	5.883e-05	0.00021116	0.00101816	0	9.546e-05
CASSLEDQAPLF	0	0	0	0	0	0	0.00021515	5.883e-05	0	0	0.00443978	0
CASSLGYEQYF	0.00010883	0.00082508	0.00073999	0.0005005	0.00073296	0.000489	0.00016136	5.883e-05	6.159e-05	0.00033939	0	9.546e-05
CASSLAGGYAEQFF	5.441e-05	0	0	1.854e-05	2.036e-05	0.00011177	0.00016136	5.883e-05	7.918e-05	0	8.072e-05	0
CASSLGNTEVFF	0.00016324	5.501e-05	4.625e-05	0.00011122	8.144e-05	2.794e-05	0.00014343	5.883e-05	0	0	0	0
CASSLGQYEQYF	0.00059854	0.00022002	0.00073999	0.00037074	0.00042756	0.0003912	0.00014343	5.883e-05	6.159e-05	0	0	0
CASSFGHYEQYF	0	0	0	0	4.072e-05	0	0.0001255	5.883e-05	0	0	0	0
CASSSTGGEQYF	0.00010883	0	0	3.707e-05	0	6.986e-05	8.964e-05	5.883e-05	1.76e-05	0	0	0
CASSLRRDTQYF	0	0	0	0	0	1.397e-05	7.172e-05	5.883e-05	0	0	8.072e-05	0
CASSLDWGGYEQYF	0.00070737	0.00027503	4.625e-05	0.00024098	0.0003054	0.00030737	7.172e-05	5.883e-05	2.639e-05	0	0.00024217	9.546e-05
CASGDAGEQYF	0.00021765	0.00022002	0.00036999	0.00024098	0.0006108	0.00040518	7.172e-05	5.883e-05	2.639e-05	0	0	0
CASSDWGGAETLYF	0.00016324	0	9.25e-05	5.561e-05	6.108e-05	9.78e-05	7.172e-05	5.883e-05	8.8e-06	0	8.072e-05	0
CASSLGGSGNTLYF	0	0	0.00036999	0.00016683	0.0002036	0.00025149	5.379e-05	5.883e-05	3.519e-05	0	0	0
CASGDAGGQDTQYF	0	0.00027503	9.25e-05	0.00016683	0.00014252	6.986e-05	5.379e-05	5.883e-05	8.8e-06	0	8.072e-05	0
CASSFGTGGYAEQFF	0	0	4.625e-05	5.561e-05	0	0	3.586e-05	5.883e-05	0	0.00016969	0	0
CASSFLGRGDTQYF	5.441e-05	0	0	0	2.036e-05	0	3.586e-05	5.883e-05	0	0.00016969	0.00016145	0
CASSRDWGQDTQYF	5.441e-05	0.00016502	4.625e-05	5.561e-05	0.00012216	6.986e-05	3.586e-05	5.883e-05	2.639e-05	0	8.072e-05	4.773e-05
CASSDGGGYAEQFF	0.00010883	5.501e-05	0	1.854e-05	6.108e-05	2.794e-05	3.586e-05	5.883e-05	0	0	8.072e-05	0
CASSLVEQYF	0	0	0	0.00016683	0	0.00011177	3.586e-05	5.883e-05	1.76e-05	0	8.072e-05	0
CASSVTGYEQYF	0.00010883	0	0	0	0	2.794e-05	3.586e-05	5.883e-05	0	0	0	0
CASSPGQTNSDYTF	0.00010883	0.00022002	0	0.00011122	0.00014252	6.986e-05	1.793e-05	5.883e-05	0	0.00033939	0	0
CASSQGGYEQYF	5.441e-05	0	0.00032374	0	8.144e-05	0	1.793e-05	5.883e-05	0	0.00033939	0	0
CASSRDRGDTQYF	5.441e-05	5.501e-05	9.25e-05	0	4.072e-05	5.589e-05	1.793e-05	5.883e-05	1.76e-05	0	0	0
CASSWDSSYEQYF	0.00027206	0.00011001	4.625e-05	7.415e-05	8.144e-05	6.986e-05	1.793e-05	5.883e-05	0	0	0	0
CASSDRGSQNTLYF	0	5.501e-05	0	1.854e-05	6.108e-05	4.191e-05	1.793e-05	5.883e-05	8.8e-06	0	0.00064579	0
CASSPGGVYAEQFF	5.441e-05	0	0	3.707e-05	0	1.397e-05	1.793e-05	5.883e-05	0	0	8.072e-05	0
CASSQEGEQYF	0	0	9.25e-05	7.415e-05	6.108e-05	5.589e-05	1.793e-05	5.883e-05	0	0	0	0
CASSLTGSSAETLYF	5.441e-05	5.501e-05	0	1.854e-05	0	0	1.793e-05	5.883e-05	8.8e-06	0	0	0
CASSPGGARAEQFF	0	0	4.625e-05	1.854e-05	0	1.397e-05	1.793e-05	5.883e-05	0	0	0	0
CASSIWTGGSQNTLYF	0	0	4.625e-05	3.707e-05	0	1.397e-05	1.793e-05	5.883e-05	8.8e-06	0	0	4.773e-05
CASSPHWENYAEQFF	0	5.501e-05	0	0	0	0	1.793e-05	5.883e-05	0	0	0	0
CASSQDRGSQNTLYF	5.441e-05	0.00011001	0	3.707e-05	2.036e-05	0.00012574	0	5.883e-05	2.639e-05	0	8.072e-05	4.773e-05
CTCSAEGGGTEVFF	0	0	0	0	2.036e-05	0	0	5.883e-05	8.8e-06	0	0	4.773e-05
CASSPTGNTGQLYF	0	0	0	5.561e-05	4.072e-05	2.794e-05	0	5.883e-05	8.8e-06	0	0	0
CASSFRGTEVFF	0	5.501e-05	0	0	2.036e-05	0	0	5.883e-05	0	0	0	0
CASSLGQKNTLYF	0	0	0	0	0	0	0	5.883e-05	0	0	0	0
CASSLLPNQDTQYF	0	0	0	0	0	0	0	5.883e-05	0	0	0.00548918	0
CASSPGQTYEQYF	0.00010883	0.00011001	9.25e-05	1.854e-05	0.00016288	4.191e-05	0	5.883e-05	0	0	0	0
CASSRDRGYEQYF	0.00027206	0.00011001	0	0.00020391	0.00012216	0.00013972	0	5.883e-05	0.00087982	0	0	0.00028638
CGARDSYEQYF	0.00010883	0.00016502	0	5.561e-05	6.108e-05	5.589e-05	0	5.883e-05	0	0	0	0
CASSPGQGNSDYTF	0.00021765	0	0.000185	0.00022244	0.00012216	0.00011177	0	5.883e-05	5.279e-05	0	8.072e-05	0
CASSDSYEQYF	0	0.00016502	0.0002775	0.00037074	0.00016288	0.00016766	0	5.883e-05	8.8e-06	0	0	0
CASSQDWGGYEQYF	0.00010883	0.00027503	0	0.00012976	0.0002036	6.986e-05	0	5.883e-05	0	0	0	0
CASSLARGTGVAEQFF	0	0	0	0	0	0	0	5.883e-05	0	0	0.00145302	0
CASSDANTEVFF	0	0	0	0.00011122	6.108e-05	6.986e-05	0	5.883e-05	0	0	0	0
CASSPGQANSDYTF	0.00027206	0.00016502	0.00013875	0.0001483	0.0001018	5.589e-05	0	5.883e-05	6.159e-05	0	0	0
CASSRDWGSSYEQYF	0	0.00033003	9.25e-05	0.0001483	0	0.00022354	0	5.883e-05	0.00026395	0	0	0
CASSSRLGGYYAEQFF	0	5.501e-05	0	0	0	0	0	5.883e-05	0	0	0.00032289	0
CASSLGGRSSYEQYF	0	0	0	3.707e-05	0	0	0	5.883e-05	0.00027274	0	0	0
CASSLETANTGQLYF	0	0	0	0	0	0	0	5.883e-05	0	0	0	0
CASSSGGNTEVFF	0	5.501e-05	0	5.561e-05	0	4.191e-05	0	5.883e-05	1.76e-05	0	0	0
CASSLDWGQNTLYF	0	0	0	7.415e-05	6.108e-05	8.383e-05	0	5.883e-05	0	0	0	9.546e-05
CASSLGQGEQYF	0	0.00011001	0	7.415e-05	0.00016288	5.589e-05	0	5.883e-05	0	0	0	9.546e-05
CASSPDWGEDTQYF	0.00010883	5.501e-05	4.625e-05	9.269e-05	0.00012216	6.986e-05	0	5.883e-05	8.8e-06	0	0	0
CASSPGTGAGNTLYF	0	0.00033003	0	0	4.072e-05	6.986e-05	0	5.883e-05	0	0	8.072e-05	0
CASSLAGSQNTLYF	0	0.00022002	0	0	0	1.397e-05	0	5.883e-05	8.8e-06	0	0	0
CASSLGASGNTLYF	0.00010883	0	0	5.561e-05	0	4.191e-05	0	5.883e-05	0	0	0	0
CASSLDSNNQAPLF	5.441e-05	0	0	7.415e-05	0.00018324	4.191e-05	0	5.883e-05	0	0	8.072e-05	0
CASGDGEQYF	0	0	0	0.00016683	0.00024432	8.383e-05	0	5.883e-05	0	0	0	0
CASSLTGAGNTLYF	0	0.00011001	9.25e-05	0	0.00012216	2.794e-05	0	5.883e-05	0	0	0	0
CTCSAGTSAETLYF	5.441e-05	0	0	0	2.036e-05	0	0	5.883e-05	2.639e-05	0	8.072e-05	9.546e-05
CASSIWDNNQAPLF	0	0	0	0	0	0	0	5.883e-05	0.00043991	0	0	0
CASSDRGNSDYTF	0.00016324	5.501e-05	0	3.707e-05	2.036e-05	6.986e-05	0	5.883e-05	0	0	0	0
CASSLLGGEQYF	0.00010883	0	0	7.415e-05	0.0001018	5.589e-05	0	5.883e-05	0	0	0	0
CASGDRGNTGQLYF	5.441e-05	0	0	0	0	1.397e-05	0	5.883e-05	0	0	0	0
CASSLTGTSAETLYF	0	0	4.625e-05	1.854e-05	2.036e-05	2.794e-05	0	5.883e-05	0	0	0.00032289	0
CASSLDRGQNTLYF	0.00010883	5.501e-05	0	5.561e-05	0.00012216	2.794e-05	0	5.883e-05	0	0	0	0
CASSVSYEQYF	5.441e-05	0	0	1.854e-05	0.00018324	5.589e-05	0	5.883e-05	0	0	0	0
CASRKTTNSDYTF	0	0	0	0	0	0	0	5.883e-05	0	0	0.00040362	0
CASSSGTGVSNERLFF	0	0.00016502	0	1.854e-05	0	0	0	5.883e-05	0	0	0	0
CASSQDWGASAETLYF	0.00010883	0.00011001	4.625e-05	1.854e-05	6.108e-05	2.794e-05	0	5.883e-05	0	0	0	0
CASSLAANYAEQFF	0	0	0	0	2.036e-05	1.397e-05	0	5.883e-05	0	0	0.00032289	0
CASSKNSDYTF	0	0	0	0	0	0	0	5.883e-05	0	0	0	0
CASSLLTGANSDYTF	0	0.00033003	0	0	0	0	0	5.883e-05	0	0	0	0
CASSLSWGGQNTLYF	0	0.00033003	0	0	0	0	0	5.883e-05	0	0	0	0
CASSPGTGRDTQYF	0	0.00011001	0	3.707e-05	0	5.589e-05	0	5.883e-05	0	0	8.072e-05	0
CASGDEGGSGNTLYF	0	0	0	0	2.036e-05	0	0	5.883e-05	0	0	0	0
CTCSEGQGYYAEQFF	0	0	0	0	0	0	0	5.883e-05	0	0	0.00016145	0
CASSRGVQDTQYF	5.441e-05	0.00011001	0	1.854e-05	0	1.397e-05	0	5.883e-05	0	0	0	0
CASSRDRGQDTQYF	5.441e-05	0	0	1.854e-05	8.144e-05	6.986e-05	0	5.883e-05	0	0	0	0
CASSLGFSNERLFF	0	0.00011001	0	5.561e-05	6.108e-05	0	0	5.883e-05	0	0	0	0
CASSSGTGDTEVFF	0	0	0	3.707e-05	0	2.794e-05	0	5.883e-05	0	0	0	0
CSSSQFGEDSPLYF	0	0	0	0	0	0	0	5.883e-05	0	0	0.00024217	0
CASSLGSSDYTF	0.00010883	5.501e-05	0	1.854e-05	4.072e-05	2.794e-05	0	5.883e-05	0	0	0	0
CASSRQANTGQLYF	0	0	0	1.854e-05	0	0	0	5.883e-05	0	0	0	0
CASGGGYEQYF	0	0.00011001	0	7.415e-05	4.072e-05	2.794e-05	0	5.883e-05	0	0	0	0
CASSPGTGGGNTLYF	0	0.00011001	0	5.561e-05	4.072e-05	2.794e-05	0	5.883e-05	0	0	0	0
CASSLGLGGASQNTLYF	0	5.501e-05	0	0	0	1.397e-05	0	5.883e-05	0	0	0.00016145	0
CASSQDLGSYEQYF	0	0.00016502	0	1.854e-05	0	0	0	5.883e-05	0	0	0	0
CASSLTGGNNSPLYF	0	0	0	0	0	0	0	5.883e-05	0	0	0.00024217	0
CGARGDRGTYEQYF	0	0	0	0	0	0	0	5.883e-05	0	0	0.00024217	0
CASSPTGGRNTLYF	0	0	0	0	4.072e-05	0	0	5.883e-05	0	0	0.00016145	0
CASSLVSNERLFF	5.441e-05	5.501e-05	0	1.854e-05	0	2.794e-05	0	5.883e-05	8.8e-06	0	0	0
CASSGGANYAEQFF	5.441e-05	5.501e-05	0	1.854e-05	2.036e-05	1.397e-05	0	5.883e-05	0	0	0	0
CASSSGRANTEVFF	0	5.501e-05	4.625e-05	3.707e-05	6.108e-05	1.397e-05	0	5.883e-05	0	0	0	0
CASSTGTANERLFF	0	0	0	3.707e-05	0	0	0	5.883e-05	0	0	8.072e-05	0
CASSQALPQGDSDYTF	0	0	0	0	0	0	0	5.883e-05	0	0	0.00016145	0
CASSAGTSNTEVFF	0	5.501e-05	0	1.854e-05	4.072e-05	0	0	5.883e-05	0	0	8.072e-05	0
CASSSGTKISNERLFF	5.441e-05	5.501e-05	0	0	0	0	0	5.883e-05	0	0	8.072e-05	0
CASSRGGAETLYF	0	0	0	5.561e-05	6.108e-05	1.397e-05	0	5.883e-05	0	0	0	0
CASSLWGGDEQYF	0	0	0	0.00011122	4.072e-05	1.397e-05	0	5.883e-05	0	0	0	0
CASSQGTGGGSQNTLYF	0	5.501e-05	0	0	4.072e-05	0	0	5.883e-05	0	0	0	0
CASSSDSSYEQYF	0	0	0	0	4.072e-05	6.986e-05	0	5.883e-05	0	0	0	0
CASSFRDRGGEQYF	0	0	0	0	2.036e-05	0	0	5.883e-05	0	0	0	0
CASGDISNERLFF	0	0	4.625e-05	0	0	0	0	5.883e-05	0	0	0	0
CASSLSVNSDYTF	0	0	0	0	0	1.397e-05	0	5.883e-05	0	0	0	0
CASSSGTGGNTLYF	0	0	0	3.707e-05	2.036e-05	2.794e-05	0	5.883e-05	1.76e-05	0	0	0
CASSQDTRTGPQDTQYF	0	5.501e-05	0	0	6.108e-05	0	0	5.883e-05	0	0	0	0
CASSLDWGNTLYF	0	0	0	1.854e-05	2.036e-05	0	0	5.883e-05	0	0	8.072e-05	0
CASSRTGNSGNTLYF	0	0	0	0	2.036e-05	1.397e-05	0	5.883e-05	0	0	0	0
CASSDWGDYEQYF	0	0	0	3.707e-05	4.072e-05	0	0	5.883e-05	0	0	0	0
CASIQGNYAEQFF	0	0	0	0	4.072e-05	0	0	5.883e-05	0	0	8.072e-05	0
CASSLIWGGSYEQYF	0.00010883	0	0	0	2.036e-05	0	0	5.883e-05	0	0	0	0
CASSIGGAETLYF	0	5.501e-05	0	0	0	0	0	5.883e-05	0	0	0	0
CASSGSPLGGQDTQYF	0	0	0	0	0	0	0	5.883e-05	0	0	8.072e-05	0
CASSQPDANSDYTF	0	0	0	0	0	0	0	5.883e-05	0	0	0	0
CASSRDRFNQAPLF	0	0.00011001	0	0	0	0	0	5.883e-05	0	0	0	0
CTCSADLSSSYEQYF	0	0.00011001	0	0	0	0	0	5.883e-05	0	0	0	0
CASSLDTLYF	0	0	0	1.854e-05	0	5.589e-05	0	5.883e-05	0	0	0	0
CASSSGRNTLYF	0	0	0	0	4.072e-05	0	0	5.883e-05	0	0	0	0
CTCSATGGYAEQFF	0	0	0	3.707e-05	2.036e-05	1.397e-05	0	5.883e-05	0	0	0	0
CASSDVGDTEVFF	0	0	0	0	0	0	0	5.883e-05	0	0	0	0
CASSIGNYEQYF	0	0	0	0	4.072e-05	0	0	5.883e-05	0	0	0	0
CASSLGGRQNTLYF	0	0	0	5.561e-05	0	1.397e-05	0	5.883e-05	0	0	0	0
CASGDWGDSYEQYF	0	5.501e-05	0	0	0	0	0	5.883e-05	0	0	0	0
CASSGRTGQDTQYF	0	0	0	0	0	0	0	5.883e-05	0	0	8.072e-05	0
CASSSGTRDTQYF	0	0	0	0	0	0	0	5.883e-05	0	0	8.072e-05	0
CASSLYRGAATEVFF	0	0	0	0	0	0	0	5.883e-05	0	0	8.072e-05	0
CASSQTVANTEVFF	0	0	0	0	0	0	0	5.883e-05	0	0	8.072e-05	0
CASSQEGGQTYEQYF	0	0	0	0	0	0	0	5.883e-05	0	0	8.072e-05	0
CASMGAEQFF	0	0	0	0	0	0	0	5.883e-05	0	0	8.072e-05	0
CGARGGRNTLYF	0	0	0	0	0	0	0	5.883e-05	0	0	8.072e-05	0
CARGTGISYNSPLYF	0	0	0	0	0	0	0	5.883e-05	0	0	8.072e-05	0
CAWSPTGSQNTLYF	0	5.501e-05	0	0	2.036e-05	0	0	5.883e-05	0	0	0	0
CASGDARSAETLYF	0	0	0	0	2.036e-05	0	0	5.883e-05	0	0	0	0
CASSGDRSGNTLYF	0	0	0	0	0	0	0	5.883e-05	0	0	0	0
CASSDSGTANSDYTF	0	0	0	5.561e-05	0	0	0	5.883e-05	0	0	0	0
CASSSRQANTEVFF	0	0	0	0	0	0	0	5.883e-05	0	0	0	0
CASSSSYAEQFF	0	0	0	0	4.072e-05	0	0	5.883e-05	0	0	0	0
CASGEDWGGAEQFF	0	0	4.625e-05	0	0	0	0	5.883e-05	0	0	0	0
CASGDRLGGRAETLYF	0	0	0	0	2.036e-05	0	0	5.883e-05	0	0	0	0
CASGEGQSNERLFF	0	0	0	1.854e-05	4.072e-05	0	0	5.883e-05	0	0	0	0
CTCSADAFSYNSPLYF	0	0	0	0	4.072e-05	0	0	5.883e-05	0	0	0	0
CASSSELGENTLYF	0	5.501e-05	0	0	0	0	0	5.883e-05	0	0	0	0
CGARVRDRKISNERLFF	0	5.501e-05	0	0	0	0	0	5.883e-05	0	0	0	0
CASSFEDRSSYEQYF	0	5.501e-05	0	0	0	0	0	5.883e-05	0	0	0	0
CASSWGLGGQNTLYF	0	5.501e-05	0	0	0	0	0	5.883e-05	0	0	0	0
CASSNRGTQERLFF	0	5.501e-05	0	0	0	0	0	5.883e-05	0	0	0	0
CASGGTVSNERLFF	5.441e-05	0	0	0	0	0	0	5.883e-05	0	0	0	0
CASSLNKNTLYF	5.441e-05	0	0	0	0	0	0	5.883e-05	0	0	0	0
CASSLVRSEVFF	0	0	0	0	0	0	0	5.883e-05	0	0	0	4.773e-05
CASGQAPLF	0	0	0	0	4.072e-05	0	0	5.883e-05	0	0	0	0
CASSPSGGVTGQLYF	0	0	0	0	4.072e-05	0	0	5.883e-05	0	0	0	0
CASSPYWGVYEQYF	0	0	0	0	4.072e-05	0	0	5.883e-05	0	0	0	0
CASSDAGSYEQYF	0	0	0	3.707e-05	0	0	0	5.883e-05	0	0	0	0
CASSTGNSYNSPLYF	0	0	0	0	2.036e-05	0	0	5.883e-05	0	0	0	0
CASSPGNYNSPLYF	0	0	0	1.854e-05	0	0	0	5.883e-05	0	0	0	0
CASSLARDGNTLYF	0	0	0	1.854e-05	0	0	0	5.883e-05	0	0	0	0
CASSLWSSGNTLYF	0	0	0	0	0	0	0	5.883e-05	0	0	0	0
CASSPWTGTYEQYF	0	0	0	0	0	0	0	5.883e-05	0	0	0	0
CASGDGDRNNQAPLF	0	0	0	0	0	1.397e-05	0	5.883e-05	0	0	0	0
CASSQDGGRYEQYF	0	0	0	0	0	0	0	5.883e-05	0	0	0	0
CASSDGDTFSNERLFF	0	0	0	0	2.036e-05	0	0	5.883e-05	0	0	0	0
CASSRRENTLYF	0	0	0	0	2.036e-05	0	0	5.883e-05	0	0	0	0
CASSLTGGGRDTQYF	0	0	0	0	2.036e-05	0	0	5.883e-05	0	0	0	0
CASSEDGSSYEQYF	0	0	0	0	2.036e-05	0	0	5.883e-05	0	0	0	0
CASSQETLNYAEQFF	0	0	0	0	2.036e-05	0	0	5.883e-05	0	0	0	0
CASSQDRGTQYF	0	0	0	1.854e-05	0	0	0	5.883e-05	0	0	0	0
CASSDAAEQYF	0	0	0	0	0	0	0	5.883e-05	0	0	0	0
CASSFDWGGAYEQYF	0	0	0	0	0	0	0	5.883e-05	0	0	0	0
CASSFDRVSYEQYF	0	0	0	0	0	0	0	5.883e-05	0	0	0	0
CASSGQDYAEQFF	0	0	0	0	0	0	0	5.883e-05	0	0	0	0
CASSHRQANSDYTF	0	0	0	0	0	0	0	5.883e-05	0	0	0	0
CASSQEAGSNTEVFF	0	0	0	0	0	1.397e-05	0	5.883e-05	0	0	0	0
CASSPRQGADTQYF	0	0	0	0	0	1.397e-05	0	5.883e-05	0	0	0	0
CASSDGGGQLYF	0	0	0	0	0	1.397e-05	0	5.883e-05	0	0	0	0
CASSLSSTEVFF	0	0	0	0	0	1.397e-05	0	5.883e-05	0	0	0	0
CASSNTGGNYAEQFF	0	0	0	0	0	0	0	5.883e-05	0	0	0	0
CTCSAVNNSPLYF	0	0	0	0	0	0	0	5.883e-05	0	0	0	0
CASSLGPTVSQNTLYF	0	0	0	0	0	0	0	5.883e-05	0	0	0	0
CASSLPGQGSPLYF	0	0	0	0	0	0	0	5.883e-05	0	0	0	0
CASSLWGDWGVAETLYF	0	0	0	0	0	0	0	5.883e-05	0	0	0	0
CASSFGGASGNTLYF	0	0	0	0	0	0	0	5.883e-05	0	0	0	0
CASSQVWGTGVAEQFF	0	0	0	0	0	0	0	5.883e-05	0	0	0	0
CASSDWDWGQDTQYF	0	0	0	0	0	0	0	5.883e-05	0	0	0	0
CASSPSGVITGQLYF	0	0	0	0	0	0	0	5.883e-05	0	0	0	0
CASSPGTGGLYF	0	0	0	0	0	0	0	5.883e-05	0	0	0	0
CASFPRRDTQYF	0	0	0	0	0	0	0	5.883e-05	0	0	0	0
CAWSLPDSSSYEQYF	0	0	0	0	0	0	0	5.883e-05	0	0	0	0
CASSHGQNTEVFF	0	0	0	0	0	0	0	5.883e-05	0	0	0	0
CASSLTGESDYTF	0	0	0	0	0	0	0	5.883e-05	0	0	0	0
CASRGTDYAEQFF	0	0	0	0	0	0	0	5.883e-05	0	0	0	0
CGAGGEQYF	0	0	0	0	0	0	0	5.883e-05	0	0	0	0
CASSLWDRGHERLFF	0	0	0	0	0	0	0	5.883e-05	0	0	0	0
CASSSWGGSAETLYF	0	0	0	0	0	0	0	5.883e-05	0	0	0	0
CAWSLTYTGQLYF	0	0	0	0	0	0	0	5.883e-05	0	0	0	0
CASSIEGGSAETLYF	0	0	0	0	0	0	0	5.883e-05	0	0	0	0
CASSDARRGRDTEVFF	0	0	0	0	0	0	0	5.883e-05	0	0	0	0
CASSLVGGRAEQFF	0	0	0	0	0	0	0	5.883e-05	0	0	0	0
CASSQERGRGTEVFF	0	0	0	0	0	0	0	5.883e-05	0	0	0	0
CASSRHYAEQFF	0	0	0	0	0	0	0	5.883e-05	0	0	0	0
CASSLYSGKTLYF	0	0	0	0	0	0	0	5.883e-05	0	0	0	0
CASSLGRDRNQAPLF	0	0	0	0	0	0	0	5.883e-05	0	0	0	0
CASGGLGGYSYEQYF	0	0	0	0	0	0	0	5.883e-05	0	0	0	0
CASGQGAVFF	0	0	0	0	0	0	0	5.883e-05	0	0	0	0
CASTSDRYNSPLYF	0	0	0	0	0	0	0	5.883e-05	0	0	0	0
CASSGLGGRWDTQYF	0	0	0	0	0	0	0	5.883e-05	0	0	0	0
CASTSGNERLFF	0	0	0	0	0	0	0	5.883e-05	0	0	0	0
CGAGTGANTEVFF	0	0	0	0	0	0	0	5.883e-05	0	0	0	0
CASGERDWGAETLYF	0	0	0	0	0	0	0	5.883e-05	0	0	0	0
WASSEQQGYAEQFF	0	0	0	0	0	0	0	5.883e-05	0	0	0	0
CASKGRGSGNTLYF	0	0	0	0	0	0	0	5.883e-05	0	0	0	0
CARADSGNTLYF	0	0	0	0	0	0	0	5.883e-05	0	0	0	0
CASSLDQGSYEQYF	0	0	0	0	0	0	0	5.883e-05	0	0	0	0
CGARGLGNTLYF	0	0	0	0	0	0	0	5.883e-05	0	0	0	0
CAWSLAGTNTEVFF	0	0	0	0	0	0	0	5.883e-05	0	0	0	0
CASIGQNTEVFF	0	0	0	0	0	0	0	5.883e-05	0	0	0	0
CASSQDPWGGWDTQYF	0	0	0	0	0	0	0	5.883e-05	0	0	0	0
CASSGHLSSYEQYF	0	0	0	0	0	0	0	5.883e-05	0	0	0	0
CASSVRGGEVFF	0	0	0	0	0	0	0	5.883e-05	0	0	0	0
CASSLGASYAEQFF	0	0	0	0	0	0	0	5.883e-05	0	0	0	0
CASSPGGLVFF	0	0	0	0	0	0	0	5.883e-05	0	0	0	0
CASSLGTRNTEVFF	0	0	0	0	0	0	0	5.883e-05	0	0	0	0
CASSMRRYNSPLYF	0	0	0	0	0	0	0	5.883e-05	0	0	0	0
CASSRTGTINTEVFF	0	0	0	0	0	0	0	5.883e-05	0	0	0	0
CASSLDRDWGGYEQYF	0	0	0	0	0	0	0	5.883e-05	0	0	0	0
CTCSATQTGVGNTLYF	0	0	0	0	0	0	0	5.883e-05	0	0	0	0
CASSTGGASTGQLYF	0	0	0	0	0	0	0	5.883e-05	0	0	0	0
CASSLDGKPSAETLYF	0	0	0	0	0	0	0	5.883e-05	0	0	0	0
CASSSFGGPGQLYF	0	0	0	0	0	0	0	5.883e-05	0	0	0	0
CASTGTGQLYF	0	0	0	0	0	0	0	5.883e-05	0	0	0	0
CASSERDRENSDYTF	0	0	0	0	0	0	0	5.883e-05	0	0	0	0
CASSSDNNERLFF	0	0	0	0	0	0	0	5.883e-05	0	0	0	0
CASGDFGGGQNTLYF	0	0	0	0	0	0	0	5.883e-05	0	0	0	0
CASGDAAGVEQYF	0	0	0	0	0	0	0	5.883e-05	0	0	0	0
CASSSRLGGINYAEQFF	0	0	0	0	0	0	0	5.883e-05	0	0	0	0
CASGDEWSSYEQYF	0	0	0	0	0	0	0	5.883e-05	0	0	0	0
CASSIRAEQFF	0	0	0	0	0	0	0	5.883e-05	0	0	0	0
CTCSVGTGGYAEQFF	0	0	0	0	0	0	0	5.883e-05	0	0	0	0
CASSDAGGLSVPYEQYF	0	0	0	0	0	0	0	5.883e-05	0	0	0	0
CASSQVGIFAEQFF	0	0	0	0	0	0	0	5.883e-05	0	0	0	0
CASSQDGTGAREQYF	0	0	0	0	0	0	0	5.883e-05	0	0	0	0
CASSLWEKNERLFF	0	0	0	0	0	0	0	5.883e-05	0	0	0	0
CASSDEGREQYF	0	0	0	0	0	0	0	5.883e-05	0	0	0	0
CTCSSHWGGQDTQYF	0	0	0	0	0	0	0	5.883e-05	0	0	0	0
CASGGQGARERLFF	0	0	0	0	0	0	0	5.883e-05	0	0	0	0
CASSPLLGGRNTLYF	0	0	0	0	0	0	0	5.883e-05	0	0	0	0
CASSQERLGGGEQYF	0	0	0	0	0	0	0	5.883e-05	0	0	0	0
CASPGGLGDYEQYF	0	0	0	0	0	0	0	5.883e-05	0	0	0	0
CTCSAVGHSSAETLYF	0	0	0	0	0	0	0	5.883e-05	0	0	0	0
CASSLQLFSQNTLYF	0	0	0	0	0	0	0	5.883e-05	0	0	0	0
CASSPWDRVSGNTLYF	0	0	0	0	0	0	0	5.883e-05	0	0	0	0
CASSRRLGGPEQYF	0	0	0	0	0	0	0	5.883e-05	0	0	0	0
CASSIWGPSQNTLYF	0	0	0	0	0	0	0	5.883e-05	0	0	0	0
CGASRDRYYEQYF	0	0	0	0	0	0	0	5.883e-05	0	0	0	0
CASSNWGGAAEQFF	0	0	0	0	0	0	0	5.883e-05	0	0	0	0
CASSLQALGNTLYF	0	0	0	0	0	0	0	5.883e-05	0	0	0	0
CASSMWGVYAEQFF	0	0	0	0	0	0	0	5.883e-05	0	0	0	0
CASSPLRDRVNTEVFF	0	0	0	0	0	0	0	5.883e-05	0	0	0	0
CASSLGLGYTGQLYF	0	0	0	0	0	0	0	5.883e-05	0	0	0	0
CASAPGEDNSPLYF	0	0	0	0	0	0	0	5.883e-05	0	0	0	0
CASSRGGSYEQYF	0.00027206	0	0	3.707e-05	0.00014252	0	0.0006813	3.922e-05	0.00127573	0.00050908	0.00121085	0.00672999
CASSPGGYEQYF	0.00016324	0.00022002	4.625e-05	0.00025952	4.072e-05	6.986e-05	0.00053787	3.922e-05	0	0	0.00016145	0
CASSDNYNSPLYF	5.441e-05	5.501e-05	9.25e-05	0	2.036e-05	1.397e-05	0.00050201	3.922e-05	0.00014077	0.00050908	0.00016145	0.00042957
CASSSGTTNTEVFF	5.441e-05	0	9.25e-05	7.415e-05	0	0	0.00034065	3.922e-05	0	0	0	4.773e-05
CASSLGTVSGNTLYF	0	0	0	9.269e-05	0	1.397e-05	0.00034065	3.922e-05	6.159e-05	0	0	4.773e-05
CASSWTGNTGQLYF	0	0	0	5.561e-05	2.036e-05	0	0.000251	3.922e-05	0	0	0	0
CGAREQGSQNTLYF	0	0	0	0	2.036e-05	0	0.00023308	3.922e-05	5.279e-05	0	0	0
CASSRDWGYEQYF	0.00032648	0.00011001	9.25e-05	9.269e-05	0.00036648	0.00030737	0.00021515	3.922e-05	0	0	0	0
CASSSGLGGRSYEQYF	0.00010883	0.00022002	0	7.415e-05	0	2.794e-05	0.00021515	3.922e-05	0	0	0	0
CTCSATGTGRYEQYF	0.00010883	0	0.00036999	0	0	0	0.00017929	3.922e-05	0.00285061	0	0.00016145	0.00138418
CASSFLGYEQYF	0	0	0	3.707e-05	4.072e-05	0	0.00016136	3.922e-05	0	0	0	0
CASSLGTGGYAEQFF	0.00016324	0.00016502	0.00013875	9.269e-05	0.0002036	8.383e-05	0.00014343	3.922e-05	0.00013197	0	8.072e-05	0.00033411
CASSLDRDEQYF	0.00016324	0	9.25e-05	9.269e-05	2.036e-05	2.794e-05	0.0001255	3.922e-05	8.8e-06	0.00033939	0	0
CASSDWGGYAEQFF	0	0.00011001	9.25e-05	0.00011122	0.0001018	0.00015369	0.00010757	3.922e-05	0	0.00220601	8.072e-05	4.773e-05
CASSQVQGSAETLYF	0	0	0	0	2.036e-05	0	0.00010757	3.922e-05	1.76e-05	0.00016969	0.00024217	0
CASSLGGSYEQYF	0.0004353	0.00055006	0.00023125	0.00044489	0.00026468	0.00030737	0.00010757	3.922e-05	1.76e-05	0	0.00064579	0
CASSQGTGNSDYTF	0	0	0	3.707e-05	0	4.191e-05	0.00010757	3.922e-05	0.00053669	0	0	0.00014319
CASSLLGGRRDTQYF	0	0	0	0	0	1.397e-05	8.964e-05	3.922e-05	0.00081823	0.00033939	0.00016145	0.00081142
CASSFRDWGYAEQFF	0	0	0	0	2.036e-05	2.794e-05	8.964e-05	3.922e-05	0	0	0	0
CASSDRVEQYF	0.00010883	5.501e-05	0	0.00012976	0.00014252	9.78e-05	7.172e-05	3.922e-05	2.639e-05	0.00016969	0	0
CASSLVGSGNTLYF	0.00010883	0.00011001	0.000185	5.561e-05	0	4.191e-05	7.172e-05	3.922e-05	1.76e-05	0	0.00016145	0
CASSLGQGAETLYF	5.441e-05	0	9.25e-05	5.561e-05	0.00012216	0.00013972	7.172e-05	3.922e-05	0	0	0	0
CASSFRGRDTQYF	5.441e-05	0	0	1.854e-05	0	0	7.172e-05	3.922e-05	8.8e-06	0	0	0
CASSDAPGAYEQYF	0	0	0	5.561e-05	0	0	7.172e-05	3.922e-05	0	0	0	0
CASSDWGGAEQYF	0	0	0.000185	5.561e-05	4.072e-05	2.794e-05	5.379e-05	3.922e-05	0.0009502	0	0	0
CASSDSSYEQYF	0.0004353	0.00016502	9.25e-05	0.00011122	4.072e-05	0.0001956	5.379e-05	3.922e-05	0	0	0	0
CASSLTGVEQYF	0	0	0	1.854e-05	2.036e-05	5.589e-05	5.379e-05	3.922e-05	0	0	0	0
CASSIWGNSGNTLYF	0	0	0	3.707e-05	0	0	5.379e-05	3.922e-05	0	0	0	0
CASSLQGYEQYF	0	0	9.25e-05	0.00011122	0.00012216	0.00016766	3.586e-05	3.922e-05	0	0.00033939	0	0
CASSQTGGYEQYF	0	0	0	3.707e-05	8.144e-05	2.794e-05	3.586e-05	3.922e-05	0	0	0	0
CASSLTGGYEQYF	0.00038089	0.00038504	0	0.00046343	0.00052936	0.0002934	3.586e-05	3.922e-05	5.279e-05	0	0	0
CASSRDSYEQYF	0.00010883	0.00093509	4.625e-05	0.0001483	0.00026468	0.00022354	3.586e-05	3.922e-05	0	0	0	0
CASSDAGYEQYF	0.00016324	0.00044004	0.00046249	0.00024098	0.00038684	0.00020957	3.586e-05	3.922e-05	8.8e-06	0	0	0
CASSLGLGYEQYF	0.00010883	0	4.625e-05	0.00024098	0.00016288	0.00025149	3.586e-05	3.922e-05	0	0	0	0
CASSLGQGWEQYF	0	0	9.25e-05	3.707e-05	8.144e-05	2.794e-05	3.586e-05	3.922e-05	0.00085342	0	0	0.00028638
CASSPDSSYEQYF	0	0.00055006	0	3.707e-05	0.00012216	0.00015369	3.586e-05	3.922e-05	0	0	0	0
CASSSSSYEQYF	0.00021765	5.501e-05	0	0.00012976	0.00012216	0.00018163	3.586e-05	3.922e-05	0	0	0	0
CASSDGGYEQYF	0.00021765	5.501e-05	0.00023125	9.269e-05	4.072e-05	4.191e-05	3.586e-05	3.922e-05	0	0	0	0
CASSLLGEDTQYF	0.00010883	0	9.25e-05	9.269e-05	4.072e-05	4.191e-05	3.586e-05	3.922e-05	8.8e-06	0	0	0
CASGDASYEQYF	0	0	0	0.00011122	4.072e-05	5.589e-05	3.586e-05	3.922e-05	0	0	0	0
CASRDNSGNTLYF	0.00010883	0	0	5.561e-05	6.108e-05	2.794e-05	3.586e-05	3.922e-05	0	0	0	0
CASSWDRGYEQYF	0	0.00011001	0	5.561e-05	0	0	3.586e-05	3.922e-05	0	0	0	0
CASSWTGGYEQYF	0	0	0	7.415e-05	4.072e-05	0.00011177	3.586e-05	3.922e-05	0	0	0	0
CASSGNQDTQYF	5.441e-05	5.501e-05	4.625e-05	0	6.108e-05	1.397e-05	3.586e-05	3.922e-05	0	0	0	0
CASSLWGSQNTLYF	0	0	0	0	0	0	3.586e-05	3.922e-05	1.76e-05	0	0	0
CASSLVGGSYEQYF	5.441e-05	0	0	0	2.036e-05	8.383e-05	3.586e-05	3.922e-05	1.76e-05	0	0	0
CTCSADPGGYEQYF	0.00010883	0	0	0	0	0	3.586e-05	3.922e-05	0	0	0	0
CTCSADRVEQYF	0	0	0	0	6.108e-05	2.794e-05	3.586e-05	3.922e-05	0	0	0	0
CASSQDRDWGQDTQYF	0	0	0	1.854e-05	0	0	3.586e-05	3.922e-05	8.8e-06	0	0	0
CASRRDWGGDEQYF	0	0	0	0	0	0	3.586e-05	3.922e-05	1.76e-05	0	0	0
CASSQDLQYEQYF	0	0	0	0	0	0	3.586e-05	3.922e-05	0	0	0	0
CASGDAGGSAETLYF	0.00016324	0.00033003	0.0002775	0.00025952	0.00042756	0.0002934	1.793e-05	3.922e-05	8.8e-06	0	0	0
CASSPGQYAEQFF	0.00010883	0	4.625e-05	0.00020391	0.0002036	0.00022354	1.793e-05	3.922e-05	8.8e-06	0	0	0
CASSQGQANTEVFF	5.441e-05	0	4.625e-05	1.854e-05	4.072e-05	1.397e-05	1.793e-05	3.922e-05	1.76e-05	0	0.00016145	0
CASSLDNSQNTLYF	0	0	0	1.854e-05	4.072e-05	1.397e-05	1.793e-05	3.922e-05	0	0	0	0
CASSPGTVYAEQFF	5.441e-05	0	4.625e-05	1.854e-05	0	0	1.793e-05	3.922e-05	7.039e-05	0	0	9.546e-05
CASSFRQNTEVFF	0	0	4.625e-05	0	2.036e-05	0	1.793e-05	3.922e-05	8.8e-06	0	0	0
CASSQGAGEQYF	0	0	4.625e-05	0	0	5.589e-05	1.793e-05	3.922e-05	0	0	0	0
CASSPGTGGAETLYF	0	5.501e-05	4.625e-05	1.854e-05	4.072e-05	2.794e-05	1.793e-05	3.922e-05	0	0	0	0
CASSLEGTGNTLYF	0	0	0	0	8.144e-05	2.794e-05	1.793e-05	3.922e-05	0	0	0	0
CASSLDRGSGNTLYF	0	0	0	3.707e-05	4.072e-05	1.397e-05	1.793e-05	3.922e-05	0	0	0	0
CASSLAPNTGQLYF	0	0	0	0	0	0	1.793e-05	3.922e-05	0	0	0	0
CASSLGQGHERLFF	0	0	0	1.854e-05	0	0	1.793e-05	3.922e-05	1.76e-05	0	0	0
CASRQGNSGNTLYF	5.441e-05	0	0	0	0	0	1.793e-05	3.922e-05	0	0	0	0
CASSLDNSPLYF	0	0	4.625e-05	1.854e-05	0	0	0	3.922e-05	0	0.00033939	0	0
CASSWTGGNQAPLF	0.00010883	0	0	0	2.036e-05	1.397e-05	0	3.922e-05	0	0.00033939	0	0
CASSLGSQNTLYF	0.00016324	5.501e-05	0	7.415e-05	0.00024432	9.78e-05	0	3.922e-05	8.8e-06	0.00016969	0	4.773e-05
CASSLSRHQAPLF	0	0	0	0	0	0	0	3.922e-05	0	0.00016969	0	0
CASSRGQGGTGQLYF	0	0	0	0	2.036e-05	0	0	3.922e-05	2.639e-05	0.00016969	0	0
CASSPGLDEQYF	0	0	0	0	0	0	0	3.922e-05	0	0.00016969	0	0
CASSLTYEQYF	5.441e-05	0	0	0.00011122	8.144e-05	4.191e-05	0	3.922e-05	0	0	0	0
CASSSGTANTEVFF	5.441e-05	0	0	3.707e-05	6.108e-05	1.397e-05	0	3.922e-05	0	0	0	0
CTCSADRYEQYF	5.441e-05	0.00022002	0	0.00012976	6.108e-05	0.00012574	0	3.922e-05	0	0	0	0
CASGEGEQYF	0	0	0.00032374	3.707e-05	2.036e-05	2.794e-05	0	3.922e-05	0	0	0	0
CASSPTGNTEVFF	0	5.501e-05	0	1.854e-05	0	1.397e-05	0	3.922e-05	0	0	0	0
CASSWDRGRAEQFF	0	0	0	1.854e-05	0	0	0	3.922e-05	0	0	0	0
CASGEQGRTEVFF	0	5.501e-05	0	0	0	0	0	3.922e-05	0	0	8.072e-05	0
CASRDRGRNTEVFF	0.00010883	0	0.00013875	0	0	2.794e-05	0	3.922e-05	0.00079184	0	0	0.0111212
CASSLGQGNSDYTF	0.00010883	0	0.00013875	7.415e-05	0.00012216	0.00016766	0	3.922e-05	2.639e-05	0	0	0
CASRDWGGTYEQYF	0	0	0	0	0	0	0	3.922e-05	0	0	0	0
CASSLGTYEQYF	0	0	0	7.415e-05	0.0001018	0.00018163	0	3.922e-05	3.519e-05	0	0	0
CASGDRGLEQYF	0	0	0	0	4.072e-05	2.794e-05	0	3.922e-05	8.8e-06	0	0	0
CASSLGGGYEQYF	0.00010883	0.00027503	0	9.269e-05	8.144e-05	0.00011177	0	3.922e-05	0	0	0.00460123	9.546e-05
CASSLGGQDTQYF	0.00016324	0.00016502	0.000185	0.00029659	0.00014252	0.00011177	0	3.922e-05	8.8e-06	0	0	0
CASSQGGNYAEQFF	0.00016324	0	0	0	2.036e-05	8.383e-05	0	3.922e-05	2.639e-05	0	0	0.0006205
CASSLSGVSAETLYF	0	0	0	0	0	1.397e-05	0	3.922e-05	0	0	8.072e-05	0
CASSDWGYEQYF	0.00010883	0.00011001	0.000185	3.707e-05	0	5.589e-05	0	3.922e-05	1.76e-05	0	0	0
CASSLVPGGAGDTQYF	0	0	0	0	0	0	0	3.922e-05	0	0	0.00556991	0
CASSIGGVYAEQFF	0	0	0	0	0	0	0	3.922e-05	0	0	0	0
CASSGTGGYEQYF	0.00065295	0.00022002	0.00032374	0.00031513	0.00028504	0.00020957	0	3.922e-05	0.00081823	0	0.00032289	4.773e-05
CASSLGEQYF	0.00010883	0.00011001	0.00046249	0.00029659	0.00022396	0.00050298	0	3.922e-05	7.039e-05	0	0	0
CASSIGQNYAEQFF	0	0	4.625e-05	0	2.036e-05	0	0	3.922e-05	8.8e-06	0	0	0
CASSGTYEQYF	0	5.501e-05	0	5.561e-05	0.0001018	4.191e-05	0	3.922e-05	0	0	0	0
CASSRDWGGYEQYF	0.00021765	0	0.00013875	0.00016683	8.144e-05	0.0001956	0	3.922e-05	5.279e-05	0	0.00016145	0
CASSLSGGEQYF	0	0	0	0	0.0001018	5.589e-05	0	3.922e-05	0.00117016	0	0	0.00028638
CASSPDRYEQYF	0.0004353	0	0.0002775	0.00012976	0.00024432	9.78e-05	0	3.922e-05	8.8e-06	0	0	0
CASSLRGYEQYF	0.00016324	0	9.25e-05	9.269e-05	0.0001018	0.00027943	0	3.922e-05	0.00022875	0	0	0
CASSLGGNSDYTF	0.00032648	0.00027503	0.000185	0.00024098	0.00014252	0.00026546	0	3.922e-05	0	0	0	0
CASGDWGYEQYF	0.00032648	0	9.25e-05	3.707e-05	0.00012216	0.00025149	0	3.922e-05	1.76e-05	0	0	0
CASSSGTGEQYF	0	0	0	0	0.00012216	0	0	3.922e-05	0	0	0	0
CASSLDWGSSYEQYF	0	0.00033003	0.000185	0.00016683	0.00026468	9.78e-05	0	3.922e-05	7.039e-05	0	0	0
CASSSGGNYAEQFF	0	0.00011001	4.625e-05	5.561e-05	4.072e-05	5.589e-05	0	3.922e-05	1.76e-05	0	0.00080723	0
CASSLAGYEQYF	5.441e-05	5.501e-05	9.25e-05	0	0.00024432	0.00025149	0	3.922e-05	8.8e-06	0	0	0
CASSLGVEQYF	0	0	0.00046249	0.00020391	0.0002036	0.00013972	0	3.922e-05	4.399e-05	0	0	0
CASSLPGNSDYTF	0	0	0	1.854e-05	4.072e-05	5.589e-05	0	3.922e-05	3.519e-05	0	0	0
CASSPDWGNYAEQFF	0.00010883	5.501e-05	0.00013875	9.269e-05	0.00016288	0.00011177	0	3.922e-05	1.76e-05	0	8.072e-05	0
CASSPGTISNERLFF	0.00010883	5.501e-05	0	9.269e-05	0.0001018	0.00015369	0	3.922e-05	0.00015837	0	0	0
CASSPDWGAYEQYF	0	0.00011001	9.25e-05	0.00011122	0.00016288	1.397e-05	0	3.922e-05	8.8e-06	0	0	0
CASSLNTEVFF	0	0.00011001	9.25e-05	9.269e-05	4.072e-05	6.986e-05	0	3.922e-05	8.8e-06	0	0.00024217	4.773e-05
CASSLGQGSYEQYF	0.00010883	0.00016502	0	3.707e-05	0.0001018	0.00012574	0	3.922e-05	3.519e-05	0	0.00016145	0
CASSLSADPSYEQYF	0	0	0	0	0	0	0	3.922e-05	0	0	0.00121085	0
CASSRYEQYF	0	0	9.25e-05	7.415e-05	4.072e-05	8.383e-05	0	3.922e-05	1.76e-05	0	0	0
CASSPGTGSYEQYF	0.00021765	0.00011001	9.25e-05	7.415e-05	0.00016288	5.589e-05	0	3.922e-05	1.76e-05	0	0	0
CASSDRGEQYF	0.00010883	0	0	0.00024098	0.00014252	0.00016766	0	3.922e-05	0	0	0	0
CASSLGSDYTF	5.441e-05	0.00022002	9.25e-05	9.269e-05	0.0002036	8.383e-05	0	3.922e-05	0	0	8.072e-05	0
CASSQDWGYEQYF	0	0	9.25e-05	0.00012976	0.0001018	6.986e-05	0	3.922e-05	3.519e-05	0	0	9.546e-05
CASSIGYEQYF	0.00038089	0	0.00041624	0	8.144e-05	2.794e-05	0	3.922e-05	1.76e-05	0	0	0
CASSHSYEQYF	0	0.00022002	0.00032374	5.561e-05	0.00012216	0.00012574	0	3.922e-05	0	0	0	0
CASSLLGSSYEQYF	0.00010883	0.00011001	0	3.707e-05	0	0.00013972	0	3.922e-05	2.639e-05	0	8.072e-05	0
CASSLGGTEVFF	0.00010883	0.00011001	0	9.269e-05	0.00014252	9.78e-05	0	3.922e-05	8.8e-06	0	0	0
CASSLGPGNSPLYF	0	0	0	0	0	0	0	3.922e-05	0	0	0.00088796	0
CASSSGDEQYF	0.00010883	0.00016502	0.00013875	3.707e-05	8.144e-05	9.78e-05	0	3.922e-05	8.8e-06	0	0	0
CASSGGQYEQYF	5.441e-05	0.00022002	0	5.561e-05	4.072e-05	0	0	3.922e-05	0	0	0	0
CASSDGGTEVFF	0	0	9.25e-05	9.269e-05	4.072e-05	8.383e-05	0	3.922e-05	4.399e-05	0	0	0
CASSDVREQYF	0	0	0.00013875	0	0	0	0	3.922e-05	0	0	0	0
CASSSGTGGDEQYF	0.00021765	0	0	7.415e-05	0.0001018	0.00013972	0	3.922e-05	0	0	0	0
CGAREGGNTLYF	0	0	0	0	0	0	0	3.922e-05	0	0	0.00056506	0
CASSLQGNSDYTF	5.441e-05	5.501e-05	0.00032374	5.561e-05	0	1.397e-05	0	3.922e-05	0	0	0	0
CASSPTGGGYEQYF	5.441e-05	0.00011001	9.25e-05	3.707e-05	8.144e-05	5.589e-05	0	3.922e-05	0	0	0.00024217	0
CASSFGGASAEQFF	0	0.00011001	0	0	0	0	0	3.922e-05	0	0	0.00064579	0
CASSDGTGYEQYF	0	0.00011001	4.625e-05	9.269e-05	4.072e-05	2.794e-05	0	3.922e-05	0	0	0	0
CASSHYEQYF	0.00021765	0.00011001	0	7.415e-05	0.0001018	6.986e-05	0	3.922e-05	0	0	0	0
CASRRQGTEVFF	0	0	0	0	0	0	0	3.922e-05	8.798e-05	0	0.00024217	0.00014319
CASSDNSYEQYF	0	0.00011001	0	0.00016683	0.00014252	5.589e-05	0	3.922e-05	1.76e-05	0	0	9.546e-05
CASSLGLGEQYF	0	0	0	3.707e-05	8.144e-05	5.589e-05	0	3.922e-05	0	0	0	0
CASSQDNSGNTLYF	0	0	9.25e-05	1.854e-05	6.108e-05	0	0	3.922e-05	7.918e-05	0	0	9.546e-05
CASSRDRGNSDYTF	0.00021765	0	9.25e-05	7.415e-05	4.072e-05	1.397e-05	0	3.922e-05	0	0	0	9.546e-05
CASSPGVEQYF	0	0.00022002	9.25e-05	0	0.00014252	8.383e-05	0	3.922e-05	0	0	0	0
CASSLTDSGNTLYF	0.00010883	5.501e-05	4.625e-05	9.269e-05	6.108e-05	9.78e-05	0	3.922e-05	4.399e-05	0	0	0
CASSLLGGSSYEQYF	0.00021765	0	0	1.854e-05	0.00018324	2.794e-05	0	3.922e-05	0	0	0	0
CASSLGLGVYEQYF	5.441e-05	0	9.25e-05	3.707e-05	8.144e-05	5.589e-05	0	3.922e-05	0	0	0	0
CASSLQYEQYF	0.00010883	0	0.00023125	0	6.108e-05	6.986e-05	0	3.922e-05	0	0	0	0
CGAREGNSDYTF	0.00010883	5.501e-05	0.00023125	1.854e-05	6.108e-05	8.383e-05	0	3.922e-05	0	0	0	0
CASGELGYEQYF	0	0	0	1.854e-05	0	0	0	3.922e-05	0	0	0.00056506	0
CASSQDWGAYEQYF	0.00021765	0.00011001	0	1.854e-05	4.072e-05	1.397e-05	0	3.922e-05	1.76e-05	0	0	0
CASRDRGREQYF	0.00010883	5.501e-05	0	5.561e-05	0.00012216	9.78e-05	0	3.922e-05	0	0	0	0
CASSPGGAHEQYF	0	0	0	0	8.144e-05	0.00015369	0	3.922e-05	0	0	0	0.00019092
CASSISGGSAETLYF	0	0	9.25e-05	0	0	0	0	3.922e-05	0	0	0	0.00019092
CASSLGGAGEQYF	0	0.00016502	0.00013875	1.854e-05	4.072e-05	9.78e-05	0	3.922e-05	0	0	0	0
CASSQGANSDYTF	5.441e-05	5.501e-05	0.00013875	3.707e-05	6.108e-05	5.589e-05	0	3.922e-05	0	0	0	0
CGARVGVSQNTLYF	0.00021765	0	0	1.854e-05	0	0	0	3.922e-05	0	0	8.072e-05	0
CASSSLGGREQYF	0	0.00011001	0	0	0	0	0	3.922e-05	0	0	0	0
CASSLGTGGNTGQLYF	0.00021765	0.00011001	4.625e-05	1.854e-05	4.072e-05	1.397e-05	0	3.922e-05	0	0	0	0
CASSQGLGGREQYF	0	0	0	9.269e-05	4.072e-05	0	0	3.922e-05	0	0	0	0
CASSRDWGVYEQYF	5.441e-05	0	0	3.707e-05	0	4.191e-05	0	3.922e-05	4.399e-05	0	0	0
CASSHGTGGYEQYF	0.00016324	0.00016502	0	1.854e-05	2.036e-05	0	0	3.922e-05	0	0	0	0
CASSDRLGGYEQYF	0	0	0	0	0	2.794e-05	0	3.922e-05	0	0	0	0
CASSQDHGQYTEVFF	0	0	0	0	0	0	0	3.922e-05	0	0	0.00048434	0
CASSLGTGGSDYTF	5.441e-05	0	0	9.269e-05	4.072e-05	1.397e-05	0	3.922e-05	0	0	8.072e-05	0
CASSLNRGNSDYTF	5.441e-05	5.501e-05	4.625e-05	0	2.036e-05	0	0	3.922e-05	0	0	0.00024217	0
CASSLDRDGAETLYF	0	0	0	0	0	1.397e-05	0	3.922e-05	0	0	0.00048434	0
CASSPWGGSYEQYF	0	0.00011001	9.25e-05	5.561e-05	2.036e-05	5.589e-05	0	3.922e-05	0	0	0	0
CASSLGWGAQNTLYF	0	5.501e-05	0	0	2.036e-05	0	0	3.922e-05	0	0	0.00040362	0
CASSLEAYEQYF	0	0.00016502	0	1.854e-05	0	2.794e-05	0	3.922e-05	1.76e-05	0	0	0
CTCSAGGYEQYF	0.00010883	0	0	9.269e-05	4.072e-05	2.794e-05	0	3.922e-05	0	0	0	0
CASSPQGANSDYTF	0	0	0	5.561e-05	0	2.794e-05	0	3.922e-05	8.8e-06	0	0	0
CSSSQSGTGSYEQYF	0	0.00016502	0.00013875	0	0	0	0	3.922e-05	0	0	0.00016145	0
CASSSGVSYEQYF	0	0	9.25e-05	1.854e-05	0	0.00011177	0	3.922e-05	0	0	0	0
CASGDNYEQYF	0.00010883	0	4.625e-05	5.561e-05	0.0001018	5.589e-05	0	3.922e-05	0	0	0	0
CASSDWGSQNTLYF	0	0.00016502	4.625e-05	1.854e-05	4.072e-05	2.794e-05	0	3.922e-05	0	0	0	0
CASSLDNSDYTF	0	0	0	1.854e-05	2.036e-05	1.397e-05	0	3.922e-05	0	0	0	0
CASSLGQGAREQYF	0	0	4.625e-05	0	0.00012216	5.589e-05	0	3.922e-05	0	0	0	0
CASSITGLSNERLFF	0	0	4.625e-05	1.854e-05	0	1.397e-05	0	3.922e-05	0	0	0	0.00028638
CASSLWGGYEQYF	5.441e-05	0	9.25e-05	3.707e-05	0.0001018	5.589e-05	0	3.922e-05	0	0	0	0
CASSDNNERLFF	5.441e-05	0	0	1.854e-05	4.072e-05	6.986e-05	0	3.922e-05	0	0	0	0
CASGDGLGGREQYF	0	0	0	7.415e-05	0.0001018	0	0	3.922e-05	0	0	0	0
CASSSNYEQYF	0.00016324	0	0	5.561e-05	0	2.794e-05	0	3.922e-05	0	0	0	0
CASSDGDEQYF	0.00010883	0	0	3.707e-05	4.072e-05	8.383e-05	0	3.922e-05	0	0	0	0
CASSLGTTNERLFF	5.441e-05	0	4.625e-05	5.561e-05	6.108e-05	8.383e-05	0	3.922e-05	0	0	0	0
CASSRTISNERLFF	5.441e-05	0.00011001	0	0	0	5.589e-05	0	3.922e-05	9.678e-05	0	0	0
CASSIETGGYNSPLYF	0	5.501e-05	0	0	0	1.397e-05	0	3.922e-05	0.00010558	0	0	4.773e-05
CASSLGDSDYTF	0	5.501e-05	0	3.707e-05	0.0001018	8.383e-05	0	3.922e-05	0	0	0	0
CTCSEKNYNSPLYF	0	0	0	0	0	0	0	3.922e-05	0	0	0.00040362	0
CASSMSYNYAEQFF	0	0	0	0	0	0	0	3.922e-05	0	0	0.00040362	0
CTCSAGTGRYAEQFF	0	5.501e-05	0	0	0	0	0	3.922e-05	0	0	0.00032289	0
CASSRDRGEVFF	0	0	0	0	2.036e-05	0	0	3.922e-05	7.918e-05	0	0.00016145	0
CASSDPNTEVFF	0	0	9.25e-05	1.854e-05	0	5.589e-05	0	3.922e-05	0	0	0	4.773e-05
CASGDGYEQYF	0	0	0	0.00016683	8.144e-05	4.191e-05	0	3.922e-05	0	0	0	0
CASGDAFWGTQNTLYF	0	5.501e-05	0	0	0	0	0	3.922e-05	0	0	0.00032289	0
CASSRGFYAEQFF	0	5.501e-05	0	0	0	0	0	3.922e-05	0	0	0.00032289	0
CASSLARYEQYF	0	5.501e-05	0	0	0	5.589e-05	0	3.922e-05	0	0	0	0
CASSLAISNERLFF	0.00010883	0.00011001	4.625e-05	1.854e-05	0	1.397e-05	0	3.922e-05	0	0	0	0
CASSSGTGDSDYTF	5.441e-05	0	0	0.00011122	8.144e-05	2.794e-05	0	3.922e-05	4.399e-05	0	0	0
CASSRTGGDEQYF	0	0	9.25e-05	3.707e-05	4.072e-05	5.589e-05	0	3.922e-05	0	0	0	0
CASSSGDSGNTLYF	0	0	0	0	0	4.191e-05	0	3.922e-05	0	0	0	0
CASSLTVSGNTLYF	5.441e-05	0.00016502	0	3.707e-05	0	0	0	3.922e-05	0	0	0	0
CASSGTNNNQAPLF	0.00010883	5.501e-05	9.25e-05	3.707e-05	0	2.794e-05	0	3.922e-05	8.8e-06	0	0	0
CASSLGQGAGEQYF	0.00010883	0	0	0	6.108e-05	0	0	3.922e-05	8.8e-06	0	0	0
CASSPGTGNTLYF	0	0	0	1.854e-05	6.108e-05	6.986e-05	0	3.922e-05	0	0	0	0
CASSLGNSNERLFF	0	0	9.25e-05	0	0	2.794e-05	0	3.922e-05	0	0	0	0
CASSLVANQDTQYF	5.441e-05	0	0	0	0	0	0	3.922e-05	0	0	0	0
CASSLTASYEQYF	0	0.00016502	0	1.854e-05	0	0	0	3.922e-05	0.00015837	0	0	0
CASSGTGDSGNTLYF	0.00010883	0.00011001	9.25e-05	0	0	1.397e-05	0	3.922e-05	0	0	0	0
CASSDAGREQYF	0	0	0.000185	0	0	0	0	3.922e-05	0	0	0	0
CASSSGQQDTQYF	0	0	0	3.707e-05	6.108e-05	2.794e-05	0	3.922e-05	0	0	0	4.773e-05
CASRGSYEQYF	0	0	0	0	4.072e-05	4.191e-05	0	3.922e-05	0	0	0	0
CASSPWGGAYEQYF	0	0	0	0	0	4.191e-05	0	3.922e-05	0	0	0	0.00023865
CASSISYEQYF	0	5.501e-05	0	9.269e-05	0	9.78e-05	0	3.922e-05	1.76e-05	0	0	0
CASSDIDTQYF	0	0	0	0	0	0	0	3.922e-05	0	0	0.00032289	0
CASSLRDWVLSEQFF	0	0	0	0	0	0	0	3.922e-05	0	0	0.00032289	0
CASSLGDWGGYEQYF	0.00016324	0	0	5.561e-05	0	4.191e-05	0	3.922e-05	0	0	0	0
CASSDWGDYAEQFF	0	0	4.625e-05	1.854e-05	2.036e-05	0	0	3.922e-05	0	0	8.072e-05	0
CASGDGTGAQNTLYF	0	5.501e-05	0	0	2.036e-05	0	0	3.922e-05	0	0	0.00024217	0
CASSNSAETLYF	0	0.00011001	4.625e-05	1.854e-05	4.072e-05	4.191e-05	0	3.922e-05	0	0	0	0
CASSPGLGGVEQYF	0	0.00027503	0	0	4.072e-05	0	0	3.922e-05	0	0	0	0
CASSLDRGSYEQYF	0.00010883	0	0	0	4.072e-05	5.589e-05	0	3.922e-05	0	0	0	0
CASRTGAGNTLYF	0	0	0	0	0	0	0	3.922e-05	0	0	0	0
CASSLGLGDTQYF	5.441e-05	0	0	0	4.072e-05	2.794e-05	0	3.922e-05	7.039e-05	0	0	0
CASGDAQNSDYTF	0.00010883	5.501e-05	4.625e-05	3.707e-05	0	1.397e-05	0	3.922e-05	0	0	0	0
CASSFSGDEQYF	0	0.00027503	0	0	0	0	0	3.922e-05	0	0	0	0
CASSPQGANTGQLYF	0	5.501e-05	0.00013875	0	4.072e-05	0	0	3.922e-05	0	0	0	0
CASSMTGGYAEQFF	0	0	0	0	0	2.794e-05	0	3.922e-05	1.76e-05	0	0.00024217	0
CASSDHWGGYEQYF	0	0	0	0	4.072e-05	0	0	3.922e-05	0	0	0	0
CASRQGNTLYF	0	0	0	0	4.072e-05	2.794e-05	0	3.922e-05	1.76e-05	0	0	0
CASSLGTGASQNTLYF	0	0	4.625e-05	0	0	1.397e-05	0	3.922e-05	0	0	0.00024217	0
CASSLETANSDYTF	0.00016324	0	4.625e-05	0	2.036e-05	4.191e-05	0	3.922e-05	0	0	0	0
CASSLRLGENTLYF	0	0	4.625e-05	0	2.036e-05	0	0	3.922e-05	4.399e-05	0	0	4.773e-05
CASGDALGGAEQFF	0	0	0	0	0	1.397e-05	0	3.922e-05	3.519e-05	0	0	9.546e-05
CASSLALGGREQYF	0	0	0	3.707e-05	4.072e-05	2.794e-05	0	3.922e-05	0	0	0	0
CASSQDGTGGYEQYF	0	0	0	3.707e-05	0	2.794e-05	0	3.922e-05	8.798e-05	0	0	0
CASGEQDTQYF	0	0	0	0	0	0	0	3.922e-05	0	0	0	0
CASSPRGLEQYF	0	0.00022002	0	0	0	1.397e-05	0	3.922e-05	0	0	0	0
CASSPDSYNSPLYF	0	0.00011001	0	5.561e-05	4.072e-05	5.589e-05	0	3.922e-05	0	0	0	0
CASSLTGEQYF	0	0.00011001	0	1.854e-05	2.036e-05	9.78e-05	0	3.922e-05	0	0	0	0
CASSLETGGSQNTLYF	0	0.00011001	0	0	8.144e-05	2.794e-05	0	3.922e-05	8.8e-06	0	0	0
CASSLTGGGEQYF	0	0	0.00013875	0	4.072e-05	4.191e-05	0	3.922e-05	1.76e-05	0	0	0
CASSRTGGDTQYF	0	5.501e-05	0	1.854e-05	4.072e-05	1.397e-05	0	3.922e-05	0	0	8.072e-05	0
CASSFMGLEQYF	0	0.00016502	0	0	0.0001018	0	0	3.922e-05	0	0	0	0
CASSGTGSQNTLYF	0	0	0	1.854e-05	2.036e-05	0	0	3.922e-05	0	0	0	0
CASSPTGANTEVFF	0	0	4.625e-05	3.707e-05	4.072e-05	5.589e-05	0	3.922e-05	8.8e-06	0	0	0
CASSSRQYEQYF	0	0	0.000185	0	4.072e-05	2.794e-05	0	3.922e-05	0	0	0	0
CASSGTSNTGQLYF	0	0	0	1.854e-05	0	0	0	3.922e-05	0	0	0	0
CASSPPGQYEQYF	0	0.00011001	0	3.707e-05	0	4.191e-05	0	3.922e-05	0	0	0	0
CASRQDWEDTQYF	0	0.00022002	0	0	2.036e-05	0	0	3.922e-05	0	0	0	0
CASRGQGASGNTLYF	0	0.00022002	0	1.854e-05	0	0	0	3.922e-05	0	0	0	0
CASSPQGSSYEQYF	0	0	0	0	0	0	0	3.922e-05	1.76e-05	0	0	0
CASSRTGDSYEQYF	0	0	0	0	6.108e-05	2.794e-05	0	3.922e-05	1.76e-05	0	0	0
CASSLRRNYAEQFF	0	0	9.25e-05	0	2.036e-05	1.397e-05	0	3.922e-05	0	0	8.072e-05	0
CASGDREQYF	0	0.00011001	0	7.415e-05	2.036e-05	0	0	3.922e-05	0	0	0	0
CASSLDRENTGQLYF	0	0	0	0	0	0	0	3.922e-05	0	0	0	0
CGARDGGNTEVFF	0	0	0	1.854e-05	2.036e-05	2.794e-05	0	3.922e-05	0	0	0	0
CASSGTGGEQYF	0	0.00011001	0	0	0	6.986e-05	0	3.922e-05	0	0	0	0
CASSRTVSNERLFF	0	0	4.625e-05	3.707e-05	2.036e-05	2.794e-05	0	3.922e-05	0	0	0	0
CASSIYSGNTLYF	0	0	0	0	0	0	0	3.922e-05	0	0	0	0
CTCSEHNSGNTLYF	0	0.00022002	0	0	0	0	0	3.922e-05	0	0	0	0
CASSIRGGSYEQYF	0	0	9.25e-05	1.854e-05	4.072e-05	2.794e-05	0	3.922e-05	8.8e-06	0	0	0
CASSSGQNTGQLYF	0	0	0	5.561e-05	2.036e-05	8.383e-05	0	3.922e-05	0	0	0	0
CASSEGVEQYF	0	0	0	0	4.072e-05	0	0	3.922e-05	0	0	0	0
CASSLGRGEQYF	0	0	0	3.707e-05	6.108e-05	5.589e-05	0	3.922e-05	0	0	0	0
CASSLELGSAETLYF	0	0	0	0	2.036e-05	0	0	3.922e-05	0	0	0	0
CASSRTGGVEQYF	0	0	0	0	0	0	0	3.922e-05	0	0	0	0
CAWSLGGNYAEQFF	5.441e-05	0	0	1.854e-05	0	0	0	3.922e-05	0	0	0	0
CASSLNYEQYF	0	0	0	5.561e-05	8.144e-05	2.794e-05	0	3.922e-05	0	0	0	0
CASSMGFQDTQYF	0	0	4.625e-05	0	0	0	0	3.922e-05	0	0	0.00016145	0
CASSPTTSQNTLYF	0	0	0	0	0	0	0	3.922e-05	0	0	8.072e-05	0
CASSLHNNQAPLF	0	0	0	7.415e-05	4.072e-05	1.397e-05	0	3.922e-05	0	0	0	0
CASSPKNSDYTF	0	0	0	3.707e-05	6.108e-05	1.397e-05	0	3.922e-05	0	0	0	0
CASSSGLGGRNTGQLYF	0	0	0	0	4.072e-05	0	0	3.922e-05	0	0	0.00016145	0
CASSSTGVSNERLFF	5.441e-05	0	0	7.415e-05	0	0	0	3.922e-05	0	0	0	0
CASSIWGSSYEQYF	0	0	0	7.415e-05	4.072e-05	2.794e-05	0	3.922e-05	2.639e-05	0	0	0
CASSDRVGNTLYF	0	0.00011001	0	1.854e-05	0	1.397e-05	0	3.922e-05	8.8e-06	0	0	0
CASSLEQGDSDYTF	0	0	4.625e-05	0	4.072e-05	0	0	3.922e-05	0	0	8.072e-05	0
CASRTGTPNSDYTF	0	0.00016502	0	0	0	0	0	3.922e-05	0	0	0	0
CASSKDRAGNTLYF	0	0	9.25e-05	0	0.0001018	0	0	3.922e-05	0	0	0	0
CASSLGTSYEQYF	0.00010883	0	0	0	0	4.191e-05	0	3.922e-05	0	0	0	0
CASSGQGSYEQYF	0	0	0	3.707e-05	0	0	0	3.922e-05	0	0	0	0
CASSPSGTANSDYTF	0	0	0	0	2.036e-05	1.397e-05	0	3.922e-05	0	0	0	0
CASSSGPDYTF	0	0.00016502	0	1.854e-05	0	0	0	3.922e-05	0	0	0	0
CASSPTGGSNQAPLF	0	0	0	1.854e-05	0	0	0	3.922e-05	0	0	0.00016145	0
CASSLGGQGWEQYF	0	0	0	0	0	0	0	3.922e-05	0	0	0.00016145	0
CASSPRDRGGERLFF	0	0.00011001	0	0	2.036e-05	1.397e-05	0	3.922e-05	0	0	0	0
CASSQGTGANTGQLYF	0	0	0	0	0	2.794e-05	0	3.922e-05	0	0	0	0
CASGQGREQYF	0	5.501e-05	0	0	4.072e-05	0	0	3.922e-05	0	0	0	0
CASSPTGGRQNTLYF	0	5.501e-05	0	0	2.036e-05	1.397e-05	0	3.922e-05	0	0	8.072e-05	0
CASSLGGPNYAEQFF	0	0.00011001	0	0	0	0	0	3.922e-05	0	0	0	0
CASGDGTGNTEVFF	5.441e-05	5.501e-05	0	0	2.036e-05	0	0	3.922e-05	0	0	0	0
CASSDAGDNSPLYF	5.441e-05	5.501e-05	0	0	2.036e-05	0	0	3.922e-05	0	0	0	0
CASSPRQVSNERLFF	0	5.501e-05	0	0	4.072e-05	6.986e-05	0	3.922e-05	0	0	0	0
CASGNYEQYF	0	0.00016502	0	0	0	0	0	3.922e-05	0	0	0	0
CASSSGRYSGNTLYF	0	0.00016502	0	0	0	0	0	3.922e-05	0	0	0	0
CASSPTAANTEVFF	0	5.501e-05	0	1.854e-05	2.036e-05	1.397e-05	0	3.922e-05	0	0	0	0
CASGEGTEVFF	0	5.501e-05	9.25e-05	0	0	0	0	3.922e-05	0	0	0	0
CASSQAQGGAETLYF	0	0	0	0	0	0	0	3.922e-05	0	0	0.00016145	0
CASGGTGGHNQAPLF	0	0	0	0	0	0	0	3.922e-05	0	0	0.00016145	0
CASSQSDRANSDYTF	0	0	0	0	0	0	0	3.922e-05	0	0	0.00016145	0
CASSASNAEQFF	0	0	0	0	0	0	0	3.922e-05	0	0	0.00016145	0
CASSLGGARAEQFF	0	0	0	1.854e-05	0	2.794e-05	0	3.922e-05	0	0	0	0
CASSLRDWEYEQYF	0	0	9.25e-05	0	0	0	0	3.922e-05	0	0	0	0
CASSLDLGSYEQYF	0	0	0	5.561e-05	2.036e-05	0	0	3.922e-05	0	0	0	0
CASSPEGYEQYF	0.00010883	0	0	0	0	2.794e-05	0	3.922e-05	0	0	0	0
CASSDGQGEQYF	0	0.00011001	0	0	4.072e-05	0	0	3.922e-05	0	0	0	0
CASSKARGAETLYF	0	5.501e-05	0	0	0	0	0	3.922e-05	0	0	8.072e-05	0
CASSSGTGGNQAPLF	0	0	4.625e-05	0	0	1.397e-05	0	3.922e-05	0	0	0	0
CASSPTGEYEQYF	0	0	0	3.707e-05	0	0	0	3.922e-05	0	0	0	0
CASSPGTGVNQAPLF	0	0	0	3.707e-05	2.036e-05	2.794e-05	0	3.922e-05	0	0	0	0
CASSHRDRGYEQYF	0	0	9.25e-05	3.707e-05	0	0	0	3.922e-05	0	0	0	0
CASGGDWGGYEQYF	0	0	0	0	2.036e-05	2.794e-05	0	3.922e-05	0	0	0	0
CASSPGGGNTEVFF	0	0	4.625e-05	0	0	0	0	3.922e-05	0	0	8.072e-05	0
CASSSDRANSDYTF	0	5.501e-05	0	0	4.072e-05	1.397e-05	0	3.922e-05	0	0	0	0
CASSRTDNYAEQFF	5.441e-05	0	0	0	2.036e-05	0	0	3.922e-05	1.76e-05	0	0	4.773e-05
CASSQEYEQYF	0	0	0	0	2.036e-05	2.794e-05	0	3.922e-05	0	0	0	0
CASSLQGGNQAPLF	0	0	0.00013875	0	0	0	0	3.922e-05	0	0	0	0
CASSLVQDTQYF	0	0	0	0	2.036e-05	2.794e-05	0	3.922e-05	0	0	0	0
CASSQERGGEQYF	0.00010883	0	0	0	0	2.794e-05	0	3.922e-05	0	0	0	0
CASSFRTGGLNQDTQYF	0	5.501e-05	0	0	0	0	0	3.922e-05	0	0	8.072e-05	0
CASSGTGGEEDTQYF	0	5.501e-05	0	0	0	0	0	3.922e-05	0	0	0	0
CASSRQGAGEQYF	0	0	0	0	0	1.397e-05	0	3.922e-05	0	0	0	0
CASSQDFEQYF	0	0	4.625e-05	5.561e-05	0	0	0	3.922e-05	0	0	0	0
CAGSPSQNTLYF	0	0.00011001	0	0	2.036e-05	0	0	3.922e-05	0	0	0	0
CASSFDISYEQYF	0	0.00011001	0	0	0	0	0	3.922e-05	1.76e-05	0	0	0
CASSPGRRNQAPLF	0	0	0	0	0	0	0	3.922e-05	0	0	0	0
CASSMGGSSYEQYF	0	0	0	0	4.072e-05	5.589e-05	0	3.922e-05	0	0	0	0
CASSFKNSDYTF	0	0	9.25e-05	1.854e-05	0	1.397e-05	0	3.922e-05	0	0	0	0
CASSPDWGGGAEQFF	0	0	0	0	4.072e-05	1.397e-05	0	3.922e-05	0	0	0	0
CASGGLGGRYAEQFF	0	0	0	0	0	1.397e-05	0	3.922e-05	0	0	0	0
CASSQDPGVYEQYF	0	0	4.625e-05	0	0	0	0	3.922e-05	0	0	0	0
CTCSADRNTGQLYF	0	5.501e-05	0	1.854e-05	2.036e-05	0	0	3.922e-05	0	0	0	0
CASSPGLGEYEQYF	0	0	0	0	0	5.589e-05	0	3.922e-05	8.8e-06	0	0	0
CASSLLGTGYEQYF	0	5.501e-05	0	3.707e-05	0	0	0	3.922e-05	0	0	0	0
CASSQENSDYTF	0	0	0	0	0	0	0	3.922e-05	4.399e-05	0	0	0
CASSLRVGNTLYF	5.441e-05	0	4.625e-05	1.854e-05	0	0	0	3.922e-05	0	0	0	0
CASRQSSYEQYF	0	0	0	3.707e-05	0	2.794e-05	0	3.922e-05	1.76e-05	0	0	0
CASSQERYEQYF	0	0	0	0	4.072e-05	0	0	3.922e-05	0	0	0	0
CASGDGNTEVFF	0	0	0	3.707e-05	2.036e-05	0	0	3.922e-05	0	0	0	0
CASSDRGERLFF	0	5.501e-05	4.625e-05	0	0	0	0	3.922e-05	0	0	0	0
CASGDAGGSSYEQYF	0	0	0	0	4.072e-05	0	0	3.922e-05	0	0	0	0
CASSAGQNERLFF	5.441e-05	0	0	1.854e-05	4.072e-05	0	0	3.922e-05	0	0	0	0
CASSDGGLAEQFF	0	0	9.25e-05	0	2.036e-05	0	0	3.922e-05	0	0	0	0
CASSDWDEQYF	0	0	9.25e-05	0	2.036e-05	0	0	3.922e-05	0	0	0	0
CASSFLGAYEQYF	0	0	9.25e-05	0	2.036e-05	0	0	3.922e-05	0	0	0	0
CASGRDWGDAEQFF	0	0	0	0	0	0	0	3.922e-05	0	0	0	0
CASSFLARPTEVFF	0	0	0	0	0	0	0	3.922e-05	0	0	0	0
CASSDARGGYEQYF	0	0	0	0	0	0	0	3.922e-05	0	0	0	0
CASSDRAQNTLYF	0	0	0	0	0	0	0	3.922e-05	0	0	0	0
CASSLEGKVFF	0	0.00011001	0	0	0	0	0	3.922e-05	0	0	0	0
CASSQDRRYEQYF	0	0.00011001	0	0	0	0	0	3.922e-05	0	0	0	0
CASSLEEGAAEQFF	0	0.00011001	0	0	0	0	0	3.922e-05	0	0	0	0
CASSQEGTGDYEQYF	0	0.00011001	0	0	0	0	0	3.922e-05	0	0	0	0
CASSSGLGGSSYEQYF	0	0.00011001	0	0	0	0	0	3.922e-05	0	0	0	0
CASSYRQIYEQYF	0	0.00011001	0	0	0	0	0	3.922e-05	0	0	0	0
CASSLSDGAGNTLYF	0	0.00011001	0	0	0	0	0	3.922e-05	0	0	0	0
CASSFGIYEQYF	5.441e-05	0	0	0	4.072e-05	0	0	3.922e-05	0	0	0	0
CASSHQNTLYF	0	0	0	0	0	1.397e-05	0	3.922e-05	0	0	8.072e-05	0
CASSELWGAYEQYF	0.00010883	0	0	0	0	0	0	3.922e-05	0	0	0	0
CASRDWGDYEQYF	0.00010883	0	0	0	0	0	0	3.922e-05	0	0	0	0
CASSGDWGAYEQYF	0.00010883	0	0	0	0	0	0	3.922e-05	0	0	0	0
CASSDGLGVYEQYF	0.00010883	0	0	0	0	0	0	3.922e-05	0	0	0	0
CASSLRLGVEQYF	0.00010883	0	0	0	0	0	0	3.922e-05	0	0	0	0
CASSQEGGDSYEQYF	0.00010883	0	0	0	0	0	0	3.922e-05	0	0	0	0
CASSGTDEQYF	0.00010883	0	0	0	0	0	0	3.922e-05	0	0	0	0
CASSWTGVEQYF	0	0	9.25e-05	0	0	0	0	3.922e-05	0	0	0	0
CASSLTGAEQFF	0	0	0	0	2.036e-05	0	0	3.922e-05	8.8e-06	0	0	4.773e-05
CASGDLGAGAEQFF	0	0	4.625e-05	0	6.108e-05	0	0	3.922e-05	0	0	0	0
CASSFGERLFF	0	0	9.25e-05	0	0	1.397e-05	0	3.922e-05	0	0	0	0
CASSRLGGGAETLYF	0	5.501e-05	0	3.707e-05	0	1.397e-05	0	3.922e-05	0	0	0	0
CASSLGQGTGQLYF	0	0	0	1.854e-05	0	4.191e-05	0	3.922e-05	0	0	0	0
CASSGGDSYEQYF	0	0	0	3.707e-05	4.072e-05	2.794e-05	0	3.922e-05	0	0	0	0
CASSPGGDNQAPLF	5.441e-05	0	0	0	2.036e-05	0	0	3.922e-05	0	0	0	0
CASGQNSGNTLYF	0	0	4.625e-05	0	0	2.794e-05	0	3.922e-05	0	0	0	0
CASSQQGNTEVFF	0	0	4.625e-05	1.854e-05	0	0	0	3.922e-05	0	0	0	0
CASSRQGAREQYF	0	0	0	0	0	4.191e-05	0	3.922e-05	0	0	0	0
CASSILGGREQYF	0	0	0	0	4.072e-05	0	0	3.922e-05	0	0	0	0
CTCSAGGQNSGNTLYF	0	0	0	0	2.036e-05	0	0	3.922e-05	0	0	8.072e-05	0
CASSEPQGAETLYF	0	0	0	0	2.036e-05	0	0	3.922e-05	0	0	8.072e-05	0
CASSLGRGLNTGQLYF	0	0	4.625e-05	0	4.072e-05	1.397e-05	0	3.922e-05	0	0	0	0
CASSDRTNNNQAPLF	0	0	0	0	4.072e-05	0	0	3.922e-05	0	0	0	0
CASSPDRDYNSPLYF	0	5.501e-05	0	0	0	0	0	3.922e-05	0	0	0	0
CASSLPGGANTGQLYF	0	5.501e-05	0	0	0	1.397e-05	0	3.922e-05	0	0	0	0
CASGDARGYEQYF	0	0	0	0	0	4.191e-05	0	3.922e-05	0	0	0	0
CASSLLGDAEQFF	0	0	0	0	2.036e-05	0	0	3.922e-05	0	0	0	0
CASSGDSNNQAPLF	0	0	0	3.707e-05	6.108e-05	0	0	3.922e-05	0	0	0	0
CASTGGNERLFF	0	5.501e-05	0	0	0	1.397e-05	0	3.922e-05	0	0	0	0
CASGDGGNYAEQFF	0	0	0	3.707e-05	0	1.397e-05	0	3.922e-05	1.76e-05	0	0	0
CASSLSGRYEQYF	0	0	0	0	0	0	0	3.922e-05	1.76e-05	0	0	0
CASSIQGYEQYF	0	0	0	3.707e-05	0	4.191e-05	0	3.922e-05	0	0	0	0
CASSLWGVEQYF	0	0	9.25e-05	0	0	0	0	3.922e-05	0	0	0	0
CASSSTGGLYEQYF	0	0	9.25e-05	0	0	0	0	3.922e-05	0	0	0	0
CASSPPGTANSDYTF	0	0	9.25e-05	0	0	0	0	3.922e-05	0	0	0	0
CASSFVQYEQYF	0	0	9.25e-05	0	0	0	0	3.922e-05	0	0	0	0
CASTPGLGGREQYF	0	0	9.25e-05	0	0	0	0	3.922e-05	0	0	0	0
CASSGRDRGGEQYF	0	0	0	0	0	0	0	3.922e-05	0	0	0	0
CASSFRGLEQYF	0	0	0	0	0	0	0	3.922e-05	1.76e-05	0	0	0
CASSRQGSSYEQYF	0	0	4.625e-05	0	0	0	0	3.922e-05	0	0	0	0
CASSLDGTTNTEVFF	0	0	0	1.854e-05	0	2.794e-05	0	3.922e-05	0	0	0	0
CASGDGSYEQYF	0	0	0	0	0	0	0	3.922e-05	0	0	0	0
CASSPGTSEVFF	0	0	0	0	6.108e-05	2.794e-05	0	3.922e-05	0	0	0	0
CASSQGDWGYEQYF	0	0	0	7.415e-05	0	0	0	3.922e-05	0	0	0	0
CASSDSGDEQYF	0	0	0	0	4.072e-05	1.397e-05	0	3.922e-05	0	0	0	0
CASSLAGTNSDYTF	0	0	0	3.707e-05	0	0	0	3.922e-05	0	0	0	4.773e-05
CASSLVIYEQYF	0	0	0	5.561e-05	0	0	0	3.922e-05	0	0	0	0
CASSLGYQDTQYF	0	0	0	1.854e-05	2.036e-05	1.397e-05	0	3.922e-05	0	0	0	0
CASSYRWGGSYEQYF	0	0	0	0	0	0	0	3.922e-05	0	0	8.072e-05	0
CASSLEDRGSYAEQFF	0	0	0	0	0	0	0	3.922e-05	0	0	8.072e-05	0
CASSSDWGDSQNTLYF	0	0	0	0	0	0	0	3.922e-05	0	0	8.072e-05	0
CASSYRGRDQDTQYF	0	0	0	0	0	0	0	3.922e-05	0	0	8.072e-05	0
CASSLGDRGREVFF	0	0	0	0	0	0	0	3.922e-05	0	0	8.072e-05	0
CASSSGTGSNSDYTF	0	0	0	0	0	0	0	3.922e-05	0	0	8.072e-05	0
CASSLRPNTEVFF	0	0	0	0	0	0	0	3.922e-05	0	0	8.072e-05	0
CASKQGGEQYF	5.441e-05	0	0	0	0	0	0	3.922e-05	8.8e-06	0	0	0
CGARDGGGAYEQYF	0	0	0	0	0	0	0	3.922e-05	0	0	0	0
CASSDRDWGFEQYF	0	0	0	0	0	0	0	3.922e-05	0	0	0	0
CASSQDPTGINSDYTF	0	0	0	0	0	0	0	3.922e-05	0	0	0	0
CASKPDFANTGQLYF	0	0	0	0	0	0	0	3.922e-05	0	0	0	0
CASSFWGGAQDTQYF	0	0	0	1.854e-05	2.036e-05	0	0	3.922e-05	0	0	0	0
CTCSAAFSNERLFF	0	0	0	1.854e-05	0	0	0	3.922e-05	0	0	0	0
CASSQEGGGSYEQYF	0	0	0	0	2.036e-05	5.589e-05	0	3.922e-05	0	0	0	0
CASGDLLGGLEQYF	0	0	0	3.707e-05	0	0	0	3.922e-05	0	0	0	0
CASSQDRQGNTEVFF	0	5.501e-05	0	0	2.036e-05	0	0	3.922e-05	0	0	0	0
CASSRGQQNTLYF	0	5.501e-05	0	0	2.036e-05	0	0	3.922e-05	0	0	0	0
CAWSLDSSYEQYF	0	0	0	0	0	1.397e-05	0	3.922e-05	0	0	0	0
CASSLGGIQDTQYF	0	5.501e-05	0	1.854e-05	0	0	0	3.922e-05	0	0	0	0
CASSLGDRGAEQFF	0	0	0	1.854e-05	4.072e-05	1.397e-05	0	3.922e-05	0	0	0	0
GQNTLYF	0	0	0	0	0	0	0	3.922e-05	0	0	0	0
CASSQTDSYEQYF	0	0	0	0	0	0	0	3.922e-05	0	0	0	0
CASSLKGNGNTLYF	0	0	0	0	0	0	0	3.922e-05	0	0	0	0
CASSDGGDYAEQFF	5.441e-05	0	0	1.854e-05	0	0	0	3.922e-05	0	0	0	0
CTCSAAYEQYF	0	0	0	0	0	4.191e-05	0	3.922e-05	0	0	0	0
CASSLGLGPYEQYF	0	0	0	0	4.072e-05	0	0	3.922e-05	0	0	0	0
CASSPSNSDYTF	0	0	0	3.707e-05	2.036e-05	1.397e-05	0	3.922e-05	0	0	0	0
CASRKDWGGSYEQYF	0	0	0	0	4.072e-05	0	0	3.922e-05	0	0	0	0
CASSLRDWYAEQFF	5.441e-05	0	0	0	0	0	0	3.922e-05	0	0	0	0
CASSHWVNQDTQYF	0	0	0	0	0	0	0	3.922e-05	0	0	0	0
CASSSDRVSNERLFF	0	0	0	1.854e-05	2.036e-05	0	0	3.922e-05	0	0	0	0
CASGDWTGGYEQYF	0	0	0	0	4.072e-05	2.794e-05	0	3.922e-05	0	0	0	0
CASSSHWGGYEQYF	0	0	0	0	4.072e-05	2.794e-05	0	3.922e-05	0	0	0	0
CASRGQNQAPLF	0	0	0	0	4.072e-05	2.794e-05	0	3.922e-05	0	0	0	0
CASSYRDEQYF	0	0	0	3.707e-05	0	0	0	3.922e-05	0	0	0	0
CASSLAWGSSYEQYF	0	0	0	1.854e-05	2.036e-05	0	0	3.922e-05	0	0	0	0
CASSPRTGNTGQLYF	0	0	0	0	2.036e-05	0	0	3.922e-05	0	0	0	0
CTCSAGASAETLYF	0	0	0	1.854e-05	0	0	0	3.922e-05	8.8e-06	0	0	0
CASSLDWGVGEQYF	0	0	0	0	2.036e-05	0	0	3.922e-05	0	0	0	0
CASSFDRAGNTLYF	0	0	0	3.707e-05	0	2.794e-05	0	3.922e-05	0	0	0	0
CASGEDRGNQAPLF	0	0	0	1.854e-05	0	0	0	3.922e-05	0	0	0	0
CASSLAGLGGYEQYF	0	0	0	0	6.108e-05	0	0	3.922e-05	0	0	0	0
CASSSRGSYEQYF	0	0	0	0	0	0	0	3.922e-05	0	0	0	0
CASGDGTIYNSPLYF	0	0	0	0	2.036e-05	0	0	3.922e-05	0	0	0	0
CTCSADLGQNTEVFF	0	0	0	0	2.036e-05	0	0	3.922e-05	0	0	0	0
CASGDDWGDEQYF	0	0	0	1.854e-05	4.072e-05	0	0	3.922e-05	0	0	0	0
CASSLTGDTEVFF	0	0	0	0	0	2.794e-05	0	3.922e-05	0	0	0	0
CASSPRQKDTQYF	0	0	0	1.854e-05	0	0	0	3.922e-05	0	0	0	0
CASGENEQYF	0	0	0	0	0	2.794e-05	0	3.922e-05	0	0	0	0
CASSPAGNYAEQFF	0	0	0	0	4.072e-05	0	0	3.922e-05	0	0	0	0
CASGGSNERLFF	0	0	0	0	4.072e-05	0	0	3.922e-05	0	0	0	0
CASSLGGASDYTF	0	0	0	0	4.072e-05	0	0	3.922e-05	0	0	0	0
CASSIRGSSYEQYF	0	0	0	0	0	5.589e-05	0	3.922e-05	0	0	0	0
CASSPNWGGAEQYF	0	0	0	5.561e-05	0	0	0	3.922e-05	0	0	0	0
CASSEGGANSDYTF	0	0	4.625e-05	0	0	0	0	3.922e-05	8.8e-06	0	0	0
CASRGLSSQNTLYF	0	5.501e-05	0	0	0	0	0	3.922e-05	0	0	0	0
CASSIPNNSPLYF	0	5.501e-05	0	0	0	0	0	3.922e-05	0	0	0	0
CASGGSGQGPNERLFF	0	5.501e-05	0	0	0	0	0	3.922e-05	0	0	0	0
CASSQGHLSNERLFF	0	5.501e-05	0	0	0	0	0	3.922e-05	0	0	0	0
CASSGRDRGDTQYF	0	5.501e-05	0	0	0	0	0	3.922e-05	0	0	0	0
CASSLEGTTNSDYTF	0	5.501e-05	0	0	0	0	0	3.922e-05	0	0	0	0
CASSGLGGENTLYF	0	5.501e-05	0	0	0	0	0	3.922e-05	0	0	0	0
CASSLGLGGKDAEQFF	0	5.501e-05	0	0	0	0	0	3.922e-05	0	0	0	0
CASSDPGGPYEQYF	0	5.501e-05	0	0	0	0	0	3.922e-05	0	0	0	0
CASRDRGFQNTLYF	0	5.501e-05	0	0	0	0	0	3.922e-05	0	0	0	0
CASSLAGGAPETLYF	5.441e-05	0	0	0	0	0	0	3.922e-05	0	0	0	0
CASSPDWGGATGQLYF	5.441e-05	0	0	0	0	0	0	3.922e-05	0	0	0	0
CASSRDWGESQNTLYF	5.441e-05	0	0	0	0	0	0	3.922e-05	0	0	0	0
CASSMGGGADTGQLYF	5.441e-05	0	0	0	0	0	0	3.922e-05	0	0	0	0
CASSSTPNTEVFF	0	0	0	0	0	1.397e-05	0	3.922e-05	0	0	0	0
CASGDVWGENTLYF	0	0	0	1.854e-05	2.036e-05	1.397e-05	0	3.922e-05	0	0	0	0
CASGDGGTYEQYF	0	0	0	3.707e-05	0	0	0	3.922e-05	0	0	0	0
CTCSAEGNTLYF	0	0	0	0	2.036e-05	1.397e-05	0	3.922e-05	1.76e-05	0	0	0
CASGDPQGANSDYTF	0	0	0	3.707e-05	0	0	0	3.922e-05	0	0	0	0
CASSRHSSYEQYF	0	0	0	0	2.036e-05	0	0	3.922e-05	0	0	0	0
CASSQEDSSYEQYF	0	0	0	1.854e-05	0	0	0	3.922e-05	0	0	0	0
CASRDWGSNTGQLYF	0	0	0	1.854e-05	0	0	0	3.922e-05	0	0	0	0
CASSSGGYNSPLYF	0	0	0	0	2.036e-05	1.397e-05	0	3.922e-05	0	0	0	0
CASSPTGGVNYAEQFF	0	0	0	0	2.036e-05	1.397e-05	0	3.922e-05	0	0	0	0
CGARDRDSGNTLYF	0	0	0	1.854e-05	0	1.397e-05	0	3.922e-05	0	0	0	0
CASSLRDRGHEQYF	0	0	0	1.854e-05	0	0	0	3.922e-05	0	0	0	0
CASSLGWGGYAEQFF	0	0	0	0	0	0	0	3.922e-05	0	0	0	0
CASSQDWMGAEQFF	0	0	4.625e-05	0	0	0	0	3.922e-05	0	0	0	0
CASSGQNSGNTLYF	0	0	4.625e-05	0	0	0	0	3.922e-05	0	0	0	0
CASSITGNYAEQFF	0	0	4.625e-05	0	0	0	0	3.922e-05	0	0	0	0
CASSIGDYEQYF	0	0	0	0	0	2.794e-05	0	3.922e-05	1.76e-05	0	0	0
CASSQDWVEQYF	0	0	0	0	0	0	0	3.922e-05	0	0	0	0
CASGSGTGGYEQYF	0	0	0	0	0	0	0	3.922e-05	0	0	0	0
CASSLGYNQAPLF	0	0	0	0	0	1.397e-05	0	3.922e-05	0	0	0	0
CASSQDQAPLF	0	0	0	0	0	1.397e-05	0	3.922e-05	0	0	0	0
CASSFLGGHEQYF	0	0	0	0	0	1.397e-05	0	3.922e-05	0	0	0	0
CASSLWDNSGNTLYF	0	0	0	0	0	1.397e-05	0	3.922e-05	0	0	0	0
CASSLSGDTFYEQYF	0	0	0	0	4.072e-05	0	0	3.922e-05	0	0	0	0
CASSLDMLGGLGTGQLYF	0	0	0	0	4.072e-05	0	0	3.922e-05	0	0	0	0
CASSQEHRYEQYF	0	0	0	0	4.072e-05	0	0	3.922e-05	0	0	0	0
CGAREGFSGNTLYF	0	0	0	0	4.072e-05	0	0	3.922e-05	0	0	0	0
CASSGGLGGSYEQYF	0	0	0	0	4.072e-05	0	0	3.922e-05	0	0	0	0
CASSGDPYEQYF	0	0	0	0	4.072e-05	0	0	3.922e-05	0	0	0	0
CASSLDMGAYEQYF	0	0	0	0	4.072e-05	0	0	3.922e-05	0	0	0	0
CASGDPVEQYF	0	0	0	0	0	0	0	3.922e-05	0	0	0	0
CASSPWTGVYEQYF	0	0	0	0	0	0	0	3.922e-05	0	0	0	0
CASSLAPIAETLYF	0	0	0	0	0	0	0	3.922e-05	0	0	0	0
CASSRLGGLRDTQYF	0	0	0	0	0	0	0	3.922e-05	0	0	0	0
CASGDGVAAETLYF	0	0	0	0	0	0	0	3.922e-05	0	0	0	0
CASSLDSGAETLYF	0	0	0	0	0	0	0	3.922e-05	0	0	0	0
CASSPLGTGGPNTGQLYF	0	0	0	0	0	0	0	3.922e-05	0	0	0	0
CASSIWASQNTLYF	0	0	0	0	0	0	0	3.922e-05	0	0	0	0
CASSPGHLQNTLYF	0	0	0	0	0	0	0	3.922e-05	0	0	0	0
CASSLAGTGDYEQYF	0	0	0	1.854e-05	2.036e-05	0	0	3.922e-05	0	0	0	0
CASSDVGAETLYF	0	0	0	1.854e-05	2.036e-05	0	0	3.922e-05	0	0	0	0
CASSPLTGVEQYF	0	0	0	3.707e-05	0	0	0	3.922e-05	0	0	0	0
CASSIGNEQYF	0	0	0	3.707e-05	0	0	0	3.922e-05	0	0	0	0
CASSPPGGSSYEQYF	0	0	0	3.707e-05	0	0	0	3.922e-05	0	0	0	0
CASSRGGTGQLYF	0	0	0	3.707e-05	0	0	0	3.922e-05	0	0	0	0
CASSIQGAREQYF	0	0	0	3.707e-05	0	0	0	3.922e-05	0	0	0	0
CASSPRYSDYTF	0	0	0	0	2.036e-05	0	0	3.922e-05	0	0	0	0
CASSLESGGSYEQYF	0	0	0	0	2.036e-05	1.397e-05	0	3.922e-05	0	0	0	0
CASSDAGGAQNTLYF	0	0	0	1.854e-05	0	0	0	3.922e-05	0	0	0	0
CASSDTGNTGQLYF	0	0	0	1.854e-05	0	0	0	3.922e-05	0	0	0	0
CASSPTQISNERLFF	0	0	0	1.854e-05	0	0	0	3.922e-05	0	0	0	0
CASSLRDYYAEQFF	0	0	0	1.854e-05	0	0	0	3.922e-05	0	0	0	0
CASSERDEQYF	0	0	0	0	0	0	0	3.922e-05	0	0	0	0
CASSTHWGGYAEQFF	0	0	0	0	0	0	0	3.922e-05	0	0	0	0
CASGDGREQYF	0	0	0	0	0	0	0	3.922e-05	0	0	0	0
CASSPGSEQYF	0	0	0	0	0	0	0	3.922e-05	0	0	0	0
CASSEQGSAETLYF	0	0	0	0	0	0	0	3.922e-05	0	0	0	0
CASSLSPGANSDYTF	0	0	0	0	0	1.397e-05	0	3.922e-05	0	0	0	0
CASSFRDSNNQAPLF	0	0	0	0	0	0	0	3.922e-05	0	0	0	0
CASSSDRTNSDYTF	0	0	0	0	0	0	0	3.922e-05	0	0	0	0
CASSLGTVNQAPLF	0	0	0	0	0	0	0	3.922e-05	0	0	0	0
CASSMGVGEQYF	0	0	0	0	0	0	0	3.922e-05	0	0	0	0
CASSSGTGGGDTQYF	0	0	0	0	0	0	0	3.922e-05	0	0	0	0
CASSVGGALEQYF	0	0	0	0	0	0	0	3.922e-05	0	0	0	0
CASGDEGLGGYEQYF	0	0	0	0	0	0	0	3.922e-05	0	0	0	0
CGAREGLGGWEQYF	0	0	0	0	0	0	0	3.922e-05	0	0	0	0
CASSFPGGRYAEQFF	0	0	0	0	0	0	0	3.922e-05	0	0	0	0
CASSQTGGGNTLYF	0	0	0	0	0	1.397e-05	0	3.922e-05	0	0	0	0
CASSQTGGAFEQYF	0	0	0	0	0	2.794e-05	0	3.922e-05	0	0	0	0
CASGGGGSSYEQYF	0	0	0	0	0	2.794e-05	0	3.922e-05	0	0	0	0
CASSQDQGREQYF	0	0	0	0	0	2.794e-05	0	3.922e-05	0	0	0	0
CASGRVSYEQYF	0	0	0	0	0	2.794e-05	0	3.922e-05	0	0	0	0
CASSRQGEVFF	0	0	0	0	0	0	0	3.922e-05	8.8e-06	0	0	0
CASSPGQGWNSPLYF	0	0	0	0	0	0	0	3.922e-05	8.8e-06	0	0	0
CASSENWGGYEQYF	0	0	0	0	0	0	0	3.922e-05	8.8e-06	0	0	0
CASGDWGGGTEVFF	0	0	0	0	2.036e-05	0	0	3.922e-05	0	0	0	0
CASSLSGQGAGNTLYF	0	0	0	0	2.036e-05	0	0	3.922e-05	0	0	0	0
CASSSRSYEQYF	0	0	0	0	2.036e-05	0	0	3.922e-05	0	0	0	0
CASSFPTGGNQDTQYF	0	0	0	0	2.036e-05	0	0	3.922e-05	0	0	0	0
CASRGGGAEQFF	0	0	0	0	2.036e-05	0	0	3.922e-05	0	0	0	0
CTCRSSGNTLYF	0	0	0	0	2.036e-05	0	0	3.922e-05	0	0	0	0
CTCSAGRGNQDTQYF	0	0	0	0	2.036e-05	0	0	3.922e-05	0	0	0	0
CAWSLNGALEQYF	0	0	0	0	2.036e-05	0	0	3.922e-05	0	0	0	0
CASRTAPNTEVFF	0	0	0	0	2.036e-05	0	0	3.922e-05	0	0	0	0
CASSDAWGAGSDYTF	0	0	0	0	2.036e-05	0	0	3.922e-05	0	0	0	0
CASSDRWGEQYF	0	0	0	0	2.036e-05	0	0	3.922e-05	0	0	0	0
CASGDSFEQYF	0	0	0	0	2.036e-05	0	0	3.922e-05	0	0	0	0
CASSSTGTATGQLYF	0	0	0	0	2.036e-05	0	0	3.922e-05	0	0	0	0
CASSFRPNQDTQYF	0	0	0	0	2.036e-05	0	0	3.922e-05	0	0	0	0
CASSQQRHSDYTF	0	0	0	0	2.036e-05	0	0	3.922e-05	0	0	0	0
CASSPLTGGLTNERLFF	0	0	0	0	2.036e-05	0	0	3.922e-05	0	0	0	0
CASGVNSDYTF	0	0	0	0	2.036e-05	0	0	3.922e-05	0	0	0	0
CASGGGQANTEVFF	0	0	0	1.854e-05	0	0	0	3.922e-05	0	0	0	0
CASSHRTGNNQAPLF	0	0	0	1.854e-05	0	0	0	3.922e-05	0	0	0	0
CASSDNRDEQYF	0	0	0	1.854e-05	0	0	0	3.922e-05	0	0	0	0
CASSSGPEVFF	0	0	0	1.854e-05	0	0	0	3.922e-05	0	0	0	0
CASSTGKNTGQLYF	0	0	0	1.854e-05	0	0	0	3.922e-05	0	0	0	0
CASNDWGYEQYF	0	0	0	1.854e-05	0	0	0	3.922e-05	0	0	0	0
CASRTEYEQYF	0	0	0	1.854e-05	0	0	0	3.922e-05	0	0	0	0
CASGDPGQGWSDYTF	0	0	0	1.854e-05	0	0	0	3.922e-05	0	0	0	0
CASSPGTGGKEQYF	0	0	0	1.854e-05	0	0	0	3.922e-05	0	0	0	0
CASRRDWGEDTQYF	0	0	0	1.854e-05	0	0	0	3.922e-05	0	0	0	0
CASSQELGVYEQYF	0	0	0	1.854e-05	0	0	0	3.922e-05	0	0	0	0
CASSQETFSNERLFF	0	0	0	1.854e-05	0	0	0	3.922e-05	0	0	0	0
CASGGLGLSYEQYF	0	0	0	1.854e-05	0	0	0	3.922e-05	0	0	0	0
CASSLRRAGNTLYF	0	0	0	1.854e-05	0	0	0	3.922e-05	0	0	0	0
CASSLSLGGSEQYF	0	0	0	0	0	0	0	3.922e-05	1.76e-05	0	0	0
CASSLSWGEDTQYF	0	0	0	0	0	0	0	3.922e-05	0	0	0	0
CASSWGISNERLFF	0	0	0	0	0	0	0	3.922e-05	0	0	0	0
CASSQDGDSDYTF	0	0	0	0	0	0	0	3.922e-05	0	0	0	0
CTCSARQNSDYTF	0	0	0	0	0	0	0	3.922e-05	0	0	0	0
CASSTGGAPDTQYF	0	0	0	0	0	0	0	3.922e-05	0	0	0	0
CASSPRGEDNQAPLF	0	0	0	0	0	0	0	3.922e-05	0	0	0	0
CASSLGRGPEQYF	0	0	0	0	0	0	0	3.922e-05	0	0	0	0
CASSPGRGTEVFF	0	0	0	0	0	0	0	3.922e-05	0	0	0	0
CASSDTGGASYEQYF	0	0	0	0	0	0	0	3.922e-05	0	0	0	0
CASSLEAPNTGQLYF	0	0	0	0	0	0	0	3.922e-05	0	0	0	0
CASSLVGTGYEQYF	0	0	0	0	0	0	0	3.922e-05	0	0	0	0
CGAKQGANTEVFF	0	0	0	0	0	0	0	3.922e-05	0	0	0	0
CASRDRTYNSPLYF	0	0	0	0	0	0	0	3.922e-05	0	0	0	0
CASGEAGGYEQYF	0	0	0	0	0	0	0	3.922e-05	0	0	0	0
CASSDYRLSGNTLYF	0	0	0	0	0	0	0	3.922e-05	0	0	0	0
CASSQDRRGNTEVFF	0	0	0	0	0	0	0	3.922e-05	0	0	0	0
CASSSDGANSDYTF	0	0	0	0	0	0	0	3.922e-05	0	0	0	0
CGARDGGAGEQYF	0	0	0	0	0	0	0	3.922e-05	0	0	0	0
CASSYWGAETLYF	0	0	0	0	0	0	0	3.922e-05	0	0	0	0
CASSSRQGGEQYF	0	0	0	0	0	0	0	3.922e-05	0	0	0	0
CASSSGQKEVFF	0	0	0	0	0	0	0	3.922e-05	0	0	0	0
CASGDPSYEQYF	0	0	0	0	0	0	0	3.922e-05	0	0	0	0
CASGDPTNTEVFF	0	0	0	0	0	0	0	3.922e-05	0	0	0	0
CASSPRHTGQLYF	0	0	0	0	0	0	0	3.922e-05	0	0	0	0
CASSDAGGGNSDYTF	0	0	0	0	0	1.397e-05	0	3.922e-05	0	0	0	0
CASSDVGGAYAEQFF	0	0	0	0	0	1.397e-05	0	3.922e-05	0	0	0	0
CSSRRDNYAEQFF	0	0	0	0	0	1.397e-05	0	3.922e-05	0	0	0	0
CASSLLQGAGNTLYF	0	0	0	0	0	1.397e-05	0	3.922e-05	0	0	0	0
CASSFGTYAEQFF	0	0	0	0	0	1.397e-05	0	3.922e-05	0	0	0	0
CASSFYWGGYEQYF	0	0	0	0	0	1.397e-05	0	3.922e-05	0	0	0	0
CASSLGGRDYAEQFF	0	0	0	0	0	1.397e-05	0	3.922e-05	0	0	0	0
CASSLGDRDYAEQFF	0	0	0	0	0	1.397e-05	0	3.922e-05	0	0	0	0
CASGDEDEQYF	0	0	0	0	0	1.397e-05	0	3.922e-05	0	0	0	0
CASRDRGGYEQYF	0	0	0	0	0	0	0	3.922e-05	8.8e-06	0	0	0
CASSLELGGRGEQYF	0	0	0	0	0	0	0	3.922e-05	8.8e-06	0	0	0
CASGAGTTNSDYTF	0	0	0	0	0	0	0	3.922e-05	8.8e-06	0	0	0
CASSLALGRGSYEQYF	0	0	0	0	0	0	0	3.922e-05	0	0	0	0
CASSQEVGTGDYEQYF	0	0	0	0	0	0	0	3.922e-05	0	0	0	0
CASSPWGGARYEQYF	0	0	0	0	0	0	0	3.922e-05	0	0	0	0
CASIPETGGAQEQYF	0	0	0	0	0	0	0	3.922e-05	0	0	0	0
CASSDALGSYEQYF	0	0	0	0	0	0	0	3.922e-05	0	0	0	0
CTCSAETDPSYEQYF	0	0	0	0	0	0	0	3.922e-05	0	0	0	0
CASSLLQGEDTQYF	0	0	0	0	0	0	0	3.922e-05	0	0	0	0
CASSLVDRVANSDYTF	0	0	0	0	0	0	0	3.922e-05	0	0	0	0
CASSSTQNSDYTF	0	0	0	0	0	0	0	3.922e-05	0	0	0	0
CASSLVWGGRGEQYF	0	0	0	0	0	0	0	3.922e-05	0	0	0	0
CASSISSGNTLYF	0	0	0	0	0	0	0	3.922e-05	0	0	0	0
CASSLGTGGPNSDYTF	0	0	0	0	0	0	0	3.922e-05	0	0	0	0
CASTRDWVSYEQYF	0	0	0	0	0	0	0	3.922e-05	0	0	0	0
CGARLGGGGEQYF	0	0	0	0	0	0	0	3.922e-05	0	0	0	0
CASSLGRGHNQAPLF	0	0	0	0	0	0	0	3.922e-05	0	0	0	0
CSSRGGAGYEQYF	0	0	0	0	0	0	0	3.922e-05	0	0	0	0
CASSLAQTNSDYTF	0	0	0	0	0	0	0	3.922e-05	0	0	0	0
CSSRAGSYEQYF	0	0	0	0	0	0	0	3.922e-05	0	0	0	0
CASGDAGGASYEQYF	0	0	0	0	0	0	0	3.922e-05	0	0	0	0
CASSQEYSGNTLYF	0	0	0	0	0	0	0	3.922e-05	0	0	0	0
CASRPTGYTGQLYF	0	0	0	0	0	0	0	3.922e-05	0	0	0	0
CASSQDLSETGEDTQYF	0	0	0	0	0	0	0	3.922e-05	0	0	0	0
CASSQDWRQGYEQYF	0	0	0	0	0	0	0	3.922e-05	0	0	0	0
CASSLPGGRSSYEQYF	0	0	0	0	0	0	0	3.922e-05	0	0	0	0
CASSFPSGGVNYAEQFF	0	0	0	0	0	0	0	3.922e-05	0	0	0	0
CGARDKGRGERLFF	0	0	0	0	0	0	0	3.922e-05	0	0	0	0
CASRHWGGTNTGQLYF	0	0	0	0	0	0	0	3.922e-05	0	0	0	0
CTCSAHGTGNTLYF	0	0	0	0	0	0	0	3.922e-05	0	0	0	0
CASGDAIQGDTLYF	0	0	0	0	0	0	0	3.922e-05	0	0	0	0
CASSWGLNNQAPLF	0	0	0	0	0	0	0	3.922e-05	0	0	0	0
CGARAPGQGWNSDYTF	0	0	0	0	0	0	0	3.922e-05	0	0	0	0
CASSPTGHSDYTF	0	0	0	0	0	0	0	3.922e-05	0	0	0	0
CASSIADRGGNTLYF	0	0	0	0	0	0	0	3.922e-05	0	0	0	0
CASSSGQINYAEQFF	0	0	0	0	0	0	0	3.922e-05	0	0	0	0
CASSLTGEANSPLYF	0	0	0	0	0	0	0	3.922e-05	0	0	0	0
CASSDARGGDEQYF	0	0	0	0	0	0	0	3.922e-05	0	0	0	0
CASSQDIRDSSYEQYF	0	0	0	0	0	0	0	3.922e-05	0	0	0	0
CASSFPGAEQYF	0	0	0	0	0	0	0	3.922e-05	0	0	0	0
CASSRTGASGNTLYF	0	0	0	0	0	0	0	3.922e-05	0	0	0	0
CASGDTLGGATQYF	0	0	0	0	0	0	0	3.922e-05	0	0	0	0
CTCSVRGISAETLYF	0	0	0	0	0	0	0	3.922e-05	0	0	0	0
CASSQGANSGNTLYF	0	0	0	0	0	0	0	3.922e-05	0	0	0	0
CASSPDGENTEVFF	0	0	0	0	0	0	0	3.922e-05	0	0	0	0
CASSLVSGEDTQYF	0	0	0	0	0	0	0	3.922e-05	0	0	0	0
CASGGTGGNNQAPLF	0	0	0	0	0	0	0	3.922e-05	0	0	0	0
CASSHRDRAGNTLYF	0	0	0	0	0	0	0	3.922e-05	0	0	0	0
CASSDANWGVEQYF	0	0	0	0	0	0	0	3.922e-05	0	0	0	0
CASGDAQDEQYF	0	0	0	0	0	0	0	3.922e-05	0	0	0	0
CASSIGQGNSGNTLYF	0	0	0	0	0	0	0	3.922e-05	0	0	0	0
CASSQDLGGREQYF	0	0	0	0	0	0	0	3.922e-05	0	0	0	0
CASSSRDWSAETLYF	0	0	0	0	0	0	0	3.922e-05	0	0	0	0
CASSGTGGSQAPLF	0	0	0	0	0	0	0	3.922e-05	0	0	0	0
CAWRQGAYEQYF	0	0	0	0	0	0	0	3.922e-05	0	0	0	0
CASGEDFTYEQYF	0	0	0	0	0	0	0	3.922e-05	0	0	0	0
CSSRSTGVEQYF	0	0	0	0	0	0	0	3.922e-05	0	0	0	0
CASSFPYNYAEQFF	0	0	0	0	0	0	0	3.922e-05	0	0	0	0
CASGGRLGGQEQYF	0	0	0	0	0	0	0	3.922e-05	0	0	0	0
CASSQDTSLGAETLYF	0	0	0	0	0	0	0	3.922e-05	0	0	0	0
CASSAPGQYEQYF	0	0	0	0	0	0	0	3.922e-05	0	0	0	0
CASGDAVRGHERLFF	0	0	0	0	0	0	0	3.922e-05	0	0	0	0
CASLQYSGNTLYF	0	0	0	0	0	0	0	3.922e-05	0	0	0	0
CASSLDRALSDYTF	0	0	0	0	0	0	0	3.922e-05	0	0	0	0
CASRVRDNNQAPLF	0	0	0	0	0	0	0	3.922e-05	0	0	0	0
CTCSAARVATEVFF	0	0	0	0	0	0	0	3.922e-05	0	0	0	0
CASSRRDWGGEQYF	0	0	0	0	0	0	0	3.922e-05	0	0	0	0
CASSLTGVTEVFF	0	0	0	0	0	0	0	3.922e-05	0	0	0	0
CASSHDTQYF	0	0	0	0	0	0	0	3.922e-05	0	0	0	0
CASSSISGTSYEQYF	0	0	0	0	0	0	0	3.922e-05	0	0	0	0
CASSQDWDRANSDYTF	0	0	0	0	0	0	0	3.922e-05	0	0	0	0
CASGERGDNQAPLF	0	0	0	0	0	0	0	3.922e-05	0	0	0	0
CASGDRTGGAREQYF	0	0	0	0	0	0	0	3.922e-05	0	0	0	0
CASSLGGTDYTF	0	0	0	0	0	0	0	3.922e-05	0	0	0	0
CASSQDWGGPSYEQYF	0	0	0	0	0	0	0	3.922e-05	0	0	0	0
CASSQEWGVSETLYF	0	0	0	0	0	0	0	3.922e-05	0	0	0	0
CASSLRQGPDYTF	0	0	0	0	0	0	0	3.922e-05	0	0	0	0
CATSGQYEQYF	0	0	0	0	0	0	0	3.922e-05	0	0	0	0
CASSLVTNERLFF	0	0	0	0	0	0	0	3.922e-05	0	0	0	0
CASSARAEQYF	0	0	0	0	0	0	0	3.922e-05	0	0	0	0
CASSDAGGRLAETLYF	0	0	0	0	0	0	0	3.922e-05	0	0	0	0
CASSPGTGDNERLFF	0	0	0	0	0	0	0	3.922e-05	0	0	0	0
CASSSRTVDTQYF	0	0	0	0	0	0	0	3.922e-05	0	0	0	0
CASSIKGGSAETLYF	0	0	0	0	0	0	0	3.922e-05	0	0	0	0
CASAAGVGTGQLYF	0	0	0	0	0	0	0	3.922e-05	0	0	0	0
CGARGGLSNERLFF	0	0	0	0	0	0	0	3.922e-05	0	0	0	0
CGARDRTGGYEQYF	0	0	0	0	0	0	0	3.922e-05	0	0	0	0
CSSRTTGDEQYF	0	0	0	0	0	0	0	3.922e-05	0	0	0	0
CASSPAISYEQYF	0	0	0	0	0	0	0	3.922e-05	0	0	0	0
[truncated: 209,349+ more rows]
