# Supplementary material for: T-cell CX3CR1 expression as a dynamic blood-based biomarker of response to immune checkpoint inhibitors
Source: Nat Commun. 2021 Mar 3;12:1402. doi: 10.1038/s41467-021-21619-0 (PMC7930182; doi:10.1038/s41467-021-21619-0)
Supplement: Supplementary file 5 — Source Data [file 41467_2021_21619_MOESM5_ESM.xlsx]

## Sheet: Fig. 1
Source Data Fig. 1b tumor volume curve												Source Data Fig. 1b survival					Source Data Fig. 1c			Source Data Fig. 1d
MC38												MC38
Day	0	12	14	16	19	24	26	28	31	33			NT	ICI			Fig. 1c (upper)			Fig. 1d (upper)
NT	0	128.8	171.1	250.3	544	865.6	1327	1770	2448.9	3393		33	1				MC38 CD8 T cells			MC38 Tet+ cells
	0	30.24	37.85	105.7	165.9	284.8	390.2	696.9	1336	2212		36	1				NT	ICI		NT	ICI
	0	25.79	33.51	41.56	55.52	189.9	271.4	424.9	599.92	850.6		36	1				2.64	10.4		9.38	22
	0	31.06	39.61	41.56	71.99	141.3	238	372.5	517.29	722.3		39	1				2	8.63		5.22	34.4
	0	13.21	26.3	54.07	99.78	272.2	413.6	738.9	1205.3	1761		39	1				1.76	6.19		9.52	57.5
Day	0	12	14	16	19	24	26	28	31	33		50		1			1.72	4.8		3.03	27.6
ICI	0	41.63	50.68	77.87	98.52	135.1	153.9	204.4	373.04	424.1		53		1			2.56	12.8		6.43	37.9
	0	54.36	65.45	70.82	65.45	120.8	157.1	182.2	281.7	602.1		59		1
	0	33.51	41.89	46.18	44.01	33.51	33.51	14.14	33.51	69.38		100		0
	0	14.14	36.09	33.51	60.32	50.34	50.68	14.14	14.137	0		100		0
	0	14.14	37.7	33.51	14.14	14.14	14.14	0	0	0							Fig. 1c (lower)			Fig. 1d (lower)
CT26												Source Data Fig. 1b survival					CT26 CD8 T cells			CT26 Tet+ cells
Day	0	12	14	16	19	24	26	28	31	33		CT26					NT	ICI		NT	ICI
NT	0	14.14	14.14	39.72	88.6976	299.3	513.2	1195	2184.1	3191.2			NT	ICI			3.23	9.73		68	78.9
	0	18.82	56.67	48.66	77.8696	291.5	703.2	1220	2181.1	2841.4		30	1				3.7	6.75		42.2	79.5
	0	41.56	109.4	143.8	215.513	507.4	1276	1713	3162.7			30	1				3.25	6.39		55.3	77.1
	0	47.71	85.5	115	203.575	671.8	1150	1674	3083.9			30	1				2.1	8.05		31.8	74
	0	65.45	150.5	340.5	528.007	1283	1932	2452	3982			33	1				3.47	6.07		40.7	62
Day	0	12	14	16	19	24	26	28	31	33		33	1
ICI	0	14.14	14.14	8.181	0	0	0	0	0	0		42		1
	0	22.45	26.94	14.14	8.18123	4.189	4.189	4.189	9.163	70.686		48		1
	0	33.51	53.01	33.51	22.4493	14.14	8.181	20.58	50.965	284.84		51		1
	0	33.51	71.99	66.76	51.9541	22.45	16.49	47.71	87.114	321.56		51		1
	0	71.99	113.1	143.8	169.478	165.9	225.8	602.1	980.18	1590.7		100		0
Source Data Fig. 1e												Source Data Fig. 1f
CT26	NT	Anti-CTLA-4	Anti-PDL1	Combo							Survival	CT26	NT	Anti-PD-L1 Ab	Anti-CTLA-4 Ab	Combo
	3.93	7.21	10.5	12.8								24	1
	4.58	14.3	19.2	7.05								24	1
	5.75	5.46	6.37	7.44								24	1
	5.11	6.53	5.87	6.85								24	1
	4.63	25.9	9.62	11.4								27	1
	4.1	9.08	9.22									27	1
	4.93											27	1
	7.81											27		1
	5.02											27			1
												30	1								.
												30	1
												30				1
Source Data Fig. 1f												30			1
Mean	CT26	tumor volume										33		1
Day	0	9	12	15	18	21	24	27				33			1
NT	0	129.969	212.7	385.636	988.2	1883	2851					33			1
Anti-PD-L1 Ab	0	157.541	267.2	466.345	564.3	686.3	936.9	1334.6				36		1
Anti-CTLA-4 Ab	0	186.036	300.2	474.043	676.8	927.3	1005	1415.3				36				1
Combo	0	145.112	264.7	490.901	666.5	615	856.9	1100.5				39				1
SD												39			1
Day	0	9	12	15	18	21	24	27				42		1
Isotype	0	36.0019	61.86	100.553	177.4	261.6	362					42		1
Anti-PD-L1 Ab	0	39.803	66.88	129.161	230.8	274.3	406.4	560.86				42			1
Anti-CTLA-4 Ab	0	54.6371	81	127.078	255.7	404	449.2	587.07				45				1
Combo	0	63.2883	100.4	119.877	244.1	286.3	406.5	495.28				45		1
												48				1
Source Data Fig. 1g
MC38	NT	Anti-PDL1
	1.8	4.8
	1.51	3.43
	1.19	3.95
	2.3	5.18
	1.76	4.32
	3.56	8.12
	1.82
Source Data Fig. 1h												Source Data Fig. 1h
Mean	MC38	tumor volume									Survival	MC38	NT	Anti-PD-L1 Ab
Day	0	12	14	17	20	22	24	29	31			31	1
NT	0	154.18	161.207	225.73	387.838	429.14	1124	1731	2211.9			31	1
Anti-PD-L1 Ab	0	160.47	175.361	192.92	195.955	202.412	292.02	544.8	669.56			31	1
SD												35	1
Day	0	12	14	17	20	22	24	29	31			35	1
NT	0	14.989	14.4439	25.177	59.8183	68.7957	226.89	304	336.11			38	1
Anti-PD-L1 Ab	0	11.876	15.6459	23.88	21.6612	40.7014	76.032	170.4	254.85			44		1
												51		1
												57		1
												57		1
												61		1
												61		1

## Sheet: Fig. 2
Source Data Fig. 2b
	%CD62L				%CXCR3				%PD-1
CD27loCX3CR1-	CD27hiCX3CR1-	CX3CR1+		CD27loCX3CR1-	CD27hiCX3CR1-	CX3CR1+		CD27loCX3CR1-	CD27hiCX3CR1-	CX3CR1+
13.9	85.7	8.21		14.2	30.4	9.05		2.6	18.4	56.4
13.2	77.6	10.7		33.3	58	24.2		5.23	30	53.6
13.1	84.2	11.3		25.8	41.2	7.34		2.98	20.5	43.1
15.4	74	10.3		23.1	48.4	14.2		3.84	28.5	57.5
11.5	94.1	19.7		17.6	24.5	8.1		2.19	9.48	46.4
9.53	85.4	7.97		14.9	26.1	6.06		3.19	17.8	56.8
14.8	89.9	11.6		18.8	31.2	13.9		3.6	14.9	33.5
10.7	85.9	12.5		14.4	32.7	12		3.02	15.9	30.4
11.7	77.8	5.58		13.6	28.4	6.28		3.76	24.5	54.9
Source Data Fig. 2c
	%4-1BB				%KLRG1
CD27loCX3CR1-	CD27hiCX3CR1-	CX3CR1+		CD27loCX3CR1-	CD27hiCX3CR1-	CX3CR1+
2.1	2.04	5.67		0.6	0.74	17.3
1.99	2.32	4.26		0.24	0.56	17.5
1.99	1.99	5.17		0.67	0.85	22.6
1.25	1.8	2.71		0.36	0.7	19.6
1.22	2.42	5.6		0.19	0.8	15
2.01	2.95	12.2		0.26	0.72	19.4
1.82	1.99	4.62		0.2	0.39	24.2
1.61	2.03	4.22		0.43	0.76	20.5
1.89	2.32	5.04		0.5	0.78	17.5
	%TIM3				%Granzyme A
CD27loCX3CR1-	CD27hiCX3CR1-	CX3CR1+		CD27loCX3CR1-	CD27hiCX3CR1-	CX3CR1+
0.6	0.94	19.9		0.5	0.83	42
0.33	0.76	15.2		0.55	0.88	33.8
0.66	1.07	22.9		0.62	0.92	33.9
0.39	0.6	12.4		0.27	0.87	36.1
0.29	0.85	15.9		0.42	0.74	23.5
0.7	1.93	26.3		0.68	0.96	32.4
0.17	0.36	9.32		0.3	0.59	29.5
0.46	0.89	14.2		0.68	0.7	32.1
0.37	0.84	18.5		1.09	0.98	36.6

## Sheet: Fig. 3
Source Data Fig. 3a
	Ki67 (MFI)
CD27loCX3CR1–	4547	5824	5313	4167
CD27hiCX3CR1–	1400	10650	13828	7430
CX3CR1+	63048	52916	55822	42960
Source Data Fig. 3b
	%CX3CR1+					Ki67 (MFI)
D0	2.09	3.88	1.91			17946	14483	18986
D7	16.2	17.8	16.4	6.25		21871	34331	11403	31414
D14	12.6	16.4	3.32	7.01		63048	52916	55822	42960
D21	12.8	6.25	17.6	6.87		18030	20813	5533	25277
Source Data Fig. 3C
MC38	CD27loCX3CR1–
D0 (n=14)	0.32	0.27	0.32	0	0.43	0.66	0.048	0.071	0.16	1.1	0.091	0.45	0.39	0.83
D7 (n=29)	0.8	0.55	0.58	0.77	0	0.98	1.01	1.8	0.78	0.27	2.89	0.68	0.78	1.61	2.57	0.64	1.51	0.69	4.94	1.2	1.5	1.14	1.58	0.47	0.94	1.18	0.86	1.39	3.17
D14 (n=19)	0.59	0.51	0.35	0.2	0.59	0.69	0.54	0	0.3	0.54	0.34	0.74	0.27	0.53	0.066	0.37	0.74	0.43	0.71
D21 (n=8)	1.25	0.54	1.17	1.17	1.25	0.71	0.69	0.89
	CD27hiCX3CR1–
D0 (n=14)	1.06	0.79	0.8	0.7	0.8	0.52	0.34	0.19	0.51	1.26	0.84	0.2	0.24	0.53
D7 (n=29)	0.75	0.52	0.51	0.44	0.23	0.57	1.03	0.53	0.6	0.81	1.27	0.38	0.48	1.06	0.74	0.71	0.9	0.57	1.63	0.57	0.84	0.55	0.9	0.96	0.71	0.86	0.47	0.94	1.27
D14 (n=19)	0.94	1.07	0.8	0.71	0.9	1.41	0.91	0.83	0.97	0.84	0.87	1.21	0.69	0.86	1.1	0.95	0.95	1.3	1.14
D21 (n=8)	0.87	0.26	0.56	0.76	0.78	0.6	0.73	0.82
	CX3CR1+
D0 (n=14)	2.29	7.19	2.05	8.59	3.64	2.41	2.67	1.39	5.05	3.51	1.77	1.51	1.1	0.7
D7 (n=29)	2.98	2.82	6.78	5.67	0.86	5.81	8.41	2.73	3.41	2.72	8.47	2.48	5.85	5.38	8.19	6.21	5.72	2.69	8.44	2.42	3.38	2.15	5.7	3.48	5.91	5.92	4.58	8.44	10.6
D14 (n=19)	2.42	3.44	2.5	2.68	4.6	3.12	3.94	2.33	2.17	2.54	1.83	2.34	2.26	2.32	2.9	2.53	1.95	3.85	3.31
D21 (n=8)	2.88	1.72	1.34	2.75	1.65	3.39	0.91	2.65
CT26	CD27loCX3CR1–
D0 (n=31)	7.86	1.99	1.68	1.7	2.01	1.28	1.75	2.22	1.29	1.8	1.48	1.15	1.75	1.9	1.26	1.12	1.14	1.37	1.15	1.5	1.62	1.28	1.71	1.48	1.19	2.23	2.37	0	0.02	0.03	1.09
D7 (n=18)	1.53	1.26	1.09	0.82	1.69	0	0.14	0.084	0.074	0.14	0.23	0.14	0.079	0.15	0.15	0.33	0.26	0.096
D14 (n=9)	1.88	1.14	1.94	0.75	1.34	0.56	0.96	0.11	0.46
D21 (n=9)	1.09	0.29	0.37	0.7	1.31	0.063	0.087	0.096	0.11
	CD27hiCX3CR1–
D0 (n=31)	4.13	2.45	2.14	1.64	3.46	3.35	2.59	2.06	2.58	2.87	2.84	2.44	4.11	2.95	2.89	2.48	4.06	3.98	3.17	2.87	4.12	4.13	2.4	2.62	3.53	2.92	3.21	0.46	0.72	0.59	0.12
D7 (n=18)	2.75	3.28	1.26	2.41	2.52	1.56	5.99	0.83	1.31	0.11	3.81	0.49	0.12	0.58	0.18	4.16	5.51	0.8
D14 (n=9)	2.92	2.46	3.4	1.7	4.28	0.12	0.7	0.35	0.31
D21 (n=9)	2.94	1.7	1.16	1.7	2.16	1.2	2.08	1.44	0.53
	CX3CR1+
D0 (n=31)	23	14.1	7.3	7.79	7.37	3.35	6.16	9.4	8.8	11.6	6.75	7.34	14.8	15	19.5	20.8	4.04	8.13	3.26	2.94	6.82	3.29	17.7	10.2	3.7	10.8	10.3	0.26	2.97	1.11	9.4
D7 (n=18)	20.3	4.76	11.4	8.16	11.7	7.59	18.3	2.83	35.7	1.01	28.2	0.81	0.78	5.68	0.71	23.3	33.2	8.82
D14 (n=9)	14.1	3.19	14.8	4.63	10.8	4.83	30.2	20.4	13.6
D21 (n=9)	11.8	6.25	5.17	8.55	8.38	8.37	12.8	10.7	13.1

## Sheet: Fig. 4
Source Data Fig. 4a	TCR overlap vs. CD8 TILs (Morisita's index)
	CD27loCR1-	CD27hiCR1-	CXX3CR1+
	0.007	0.002	0.167
	0.04	0.007	0.189
	0.023	0.003	0.283
Source Data Fig. 4b
	TCR clonaligy (Gini index)
	CD27-CX3CR1-	CD27+CX3CR1-	CD27+CX3CR1+	CD8 TILs
Exp. 1	0.2215	0.166598	0.816473	0.704951
Exp. 2	0.218554	0.174233	0.836934	0.809269
Exp. 3	0.217892	0.18127	0.851008	0.835732

## Sheet: Fig. 5
Source Data Fig. 5b: Kaplan-Meier overall survival (OS) for high versus low %CX3CR1 baseline in all patients				Source Data Fig. 5c: Max % change of CX3CR1+ in CD8+ T cells from baseline																Source Data Fig. 5e: Objective response rate (ORR) for PB CX3CR1 score.
OS	<32.3% (n=18)	≥32.3% (n=18)			Weeks	0	3	6	9	12												responder	non-responder	Odds ratio (95% CI)
Days elapsed	1: death, 0: censored			Median	CR/PR	0	18.267	25.736	42.697	42.697										at 3 weeks	≥20%	5	1	16.0 (1.5 - 171.2)
1064		0			SD/PD	0	0.285	4.085	5.155	5.263										n=27	<20%	5	16
258		1		p-value			0.035	0.037	<.001	<.001												responder	non-responder
247		1		SD	CR/PR	0	3.338	2.62	2.9	2.298										at 6 weeks	≥20%	8	3	10.7 (2.0-55.5)
156		1			SD/PD	0	2.338	2.29	1.797	1.691										n=36	<20%	5	20
339	1																					responder	non-responder
179		1																		at 9 weeks	≥20%	11	3	36.7 (5.3-253.8)
168		1																		n=36	<20%	2	20
193	1																					responder	non-responder
861	0																			at 12 weeks	≥20%	12	3	80.0 (7.5-858.9)
795		0																		n=36	<20%	1	20
774	0
466		1		Source Data Fig. 5d: % change of peripheral blood CX3CR1+ CD8+ T cells from baseline (week)																Source Data Fig. 5f: Kaplan-Meier PFS and OS for high versus low CX3CR1 score in all patients
539		1		Responders																OS	<20% (n=21)	>20% (n=15)	PFS	<20% (n=21)	>20% (n=15)
774	0			Weeks	0	1	2	3	4	5	6	7	8	9	10	11	12			Days elapsed	1: death, 0: censored		Days elapsed	1: death or porgression, 0: censored
161		1			0						76.5						74.5			1064	0		388	1
760		0			0			30.3			65.9									258	1		101	1
99	1				0			-0.4			-4.3			29.9						247	1		172	1
685	0				0				3.3				17							156	1		53	1
670	0				0			15.5			13.9			8.5			42.4			339		1	324		1
670		0			0				-16.4				20.5							179	1		40	1
163		1			0			3.5			51			21.3						168	1		96	1
437		1			0			25.7			18.1			9.6			1			193	1		84	1
501	0				0			21			65.9			0						861		0	861		0
497		0			0			-16.1			0			31.5			19.9			795	0		357	1
469	0				0			107.5			26.2			45.1			118			774	0		774	0
181	1				0			26			68.5			23.6			42.7			466	1		229	1
366	1				0			2.2			23.6			42.7						539	1		238	1
427		0		Non-responders																774		0	584		1
396	0			Weeks	0	1	2	3	4	5	6	7	8	9	10	11	12			161	1		161	1
371		0			0			2.7			-3.9			0.5			6.8			760	0		674	0
371	0				0			-4.5			12.7			-2.5			10.3			99	1		49	1
241		1			0			5.3			-16			1.6						685		0	685		0
188	1				0			8.1			2.1									670		0	670		0
264	0				0			1.3			-5.4			4.9			7.8			670	0		154	1
237	0				0			-11.9						-9.1			-13.6			163	1		39	1
207	0				0			16				18.6					-70.3			437	1		437	1
					0			-19.2			-20.7			-10.1			-21.4			501		0	501		0
					0			18.8			16				6.4					497		0	497		0
					0				3.6				-14.4				-4.4			469		0	469		0
					0				4.1				0				2.5			181		1	98		1
					0						-1.6			-37.2			-39			366		1	366		1
					0						17.5			-20.7						427		0	360		1
					0				-16				-18				1.1			396	0		237	1
					0			-27.2			-30.4			-46			-51			371	0		371	0
					0			-10.2			-16.6			-9.1			-51			371		0	371		0
					0			-9.4			112.5			44.4			-20			241	1		122	1
					0			45.9						35.2			28.2			188	1		188	1
					0			-41.2						5.2			-2.6			264		0	55		1
					0			0.3			5.6			-5.4			-20.8			237		0	237		0
					0			15.5			-10			-0.9			-20.8			207		0	207		0
					0			-19.4			-52.1			-37.3			-29.2
					0				45.9				35.2				28.2

## Sheet: Supp. Fig. 2
Source Data Suppl. Fig. 2
tumor volume												survival
B16
Day	0	10	12	15	18	21	24	26	28	33		Day	NT	ICI
NT	0	60.32	188.8	270.8	555.015	728.6	1141	2170	3591.4			24	1
	0	66.76	189.9	340.8	523.599	760.3	1433	2549	3780.4			26	1
	0	76.45	310.2	424.1	732.871	936	1666	2848				26	1
	0	126.6	423	602.1	980.177	1517	2184	3355				28	1
	0	352.4	690.1	1111	1501.09	2166	3393					28	1
												26		1
Day	0	10	12	15	18	21	24	26	28	33		26		1
ICI	0	53.01	241.5	160.8	250.346	528	581.2	1141	2225.1	4188.8		28		1
	0	72.18	328.2	272.2	265.072	402.9	831	1561	3046.7			28		1
	0	67.56	453.6	492.7	622.957	734.1	1150	1813	3584			30		1
	0	145.5	565.5	635	942.478	1115	1606	2896
	0	264.7	681.2	904.8	1080.65	1662	2542	4189

## Sheet: Suppl. Fig. 3
Source Data Suppl. Fig. 3
%4-1BB
CD27loCX3CR1-	CD27hiCX3CR1-	CX3CR1+
3.03	3.63	27.7
3.67	2.59	18.8
4.63	3.01	12.3
3.19	2.77	9.45
4.7	4.4	16.6
4.03	3.43	10.1
%KLRG1
CD27loCX3CR1-	CD27hiCX3CR1-	CX3CR1+
0.054	0.71	20.9
0.12	1.42	29.3
0.11	0.91	19.6
0.076	0.77	28.5
0.095	0.75	12.1
0.067	0.66	20.3
0.08	0.85	24.2
%TIM3
CD27loCX3CR1-	CD27hiCX3CR1-	CX3CR1+
0.14	3.13	40
0.14	4.23	40
0.32	6.43	46
0.12	3.34	41.6
0.26	5.45	52.3
0.88	2.35	32.1
0.21	4.15	35.2
%Granzyme A
CD27loCX3CR1-	CD27hiCX3CR1-	CX3CR1+
5.99	3.63	22
4.37	1.09	9.42
3.45	0.95	15.6
4.52	1.64	23.2
5.03	1.51	13.7
5.29	0.92	20.6

## Sheet: Suppl. Fig. 9
Source Data Fig. 9a: Objective response rate (ORR) for PB CX3CR1 score in patients with PD-L1 tumor proportional score at least 50% and treated with Pembrolizumab.
	CX3CR1 score	responder	non-responder	Odds ratio (95% CI)
	≥20%	11	3	58.7 (5.4 - 640.2)
	<20%	1	16
Source Data Suppl. Fig. 9c: Kaplan-Meier progression free survival (PFS) and overall survival (OS) for high versus low CX3CR1 score in patients with PD-L1 tumor proportional score at least 50% and treated with Pembrolizumab.
	OS	<20% (n=17)	≥20% (n=14)	PFS	<20% (n=17)	≥20% (n=14)
	Days elapsed	1: death, 0: censored		Days elapsed	1: death or porgression, 0: censored
	1064	0		388	1
	247	1		172	1
	156	1		53	1
	339		1	324		1
	179	1		40	1
	168	1		96	1
	193	1		84	1
	861		0	861		0
	795	0		357	1
	774	0		774	0
	774		0	584		1
	161	1		161	1
	760	0		674	0
	99	1		49	1
	685		0	685		0
	670		0	670		0
	670	0		154	1
	163	1		39	1
	437	1		437	1
	501		0	501		0
	497		0	497		0
	469		0	469		0
	181		1	98		1
	427		0	360		1
	396	0		237	1
	371	0		371	0
	371		0	371		0
	241	1		122	1
	264		0	55		1
	237		0	237		0
	207		0	207		0

## Sheet: Suppl. Fig. 10
Source Data Suppl. Fig. 10a: Max % change of CX3CR1+ in CD8+ T cells from baseline
	Weeks	0	3	6	9	12
Median	CR/PR	0	-0.32	20.42	20.958	20.958
	SD/PD	0	2.116	7.373	9.867	10.235
p-value			0.505	0.159	0.115	0.202
SD	CR/PR	0	6.93	7.203	6.823	6.823
	SD/PD	0	4.37	3.809	3.434	3.434
Source Data Fig. 10b: Kaplan-Meier PFS and OS for high versus low frequency of CD8+ T cells in PB CD3+ T cells all NSCLC patients (n=36)
OS	<19% (n=22)	>19% (n=14)	PFS	<19% (n=22)	>19% (n=14)
Days elapsed	1: death, 0: censored		Days elapsed	1: death or porgression, 0: censored
1064	0		388	1
258	1		101	1
247		1	172		1
156	1		53	1
339		1	324		1
179		1	40		1
168	1		96	1
193		1	84		1
861		0	861		0
795		0	357		1
774	0		774	0
466	1		229	1
539		1	238		1
774	0		584	1
161		1	161		1
760	0		674	0
99	1		49	1
685		0	685		0
670		0	670		0
670	0		154	1
163	1		39	1
437	1		437	1
501		0	501		0
497	0		497	0
469	0		469	0
181	1		98	1
366		1	366		1
427	0		360	1
396	0		237	1
371	0		371	0
371	0		371	0
241		1	122		1
188	1		188	1
264	0		55	1
237	0		237	0
207		0	207		0
Source Data Fig. 10c: Kaplan-Meier PFS and OS for high versus low frequency of CD8+ T cells in PB CD3+ T cells SCLC patients with a PD-L1 TPS > 50% treated with Pembrolizumab (n=31)
OS	<19% (n=19)	>19% (n=12)	PFS	<19% (n=19)	>19% (n=12)
Days elapsed	1: death, 0: censored		Days elapsed	1: death or porgression, 0: censored
1064	0		388	1
247		1	172		1
156	1		53	1
339		1	324		1
179		1	40		1
168	1		96	1
193		1	84		1
861		0	861		0
795		0	357		1
774	0		774	0
774	0		584	1
161		1	161		1
760	0		674	0
99	1		49	1
685		0	685		0
670		0	670		0
670	0		154	1
163	1		39	1
437	1		437	1
501		0	501		0
497	0		497	0
469	0		469	0
181	1		98	1
427	0		360	1
396	0		237	1
371	0		371	0
371	0		371	0
241		1	122		1
264	0		55	1
237	0		237	0
207		0	207		0
